# Supplementary material for: Establishment of the TBX-code reveals aberrantly activated T-box gene TBX3 in Hodgkin lymphoma
Source: PLoS One. 2021 Nov 22;16(11):e0259674. doi: 10.1371/journal.pone.0259674 (PMC8608327; doi:10.1371/journal.pone.0259674)
Supplement: S1 Table — Gene expression profiling data of eight HL cell lines are indicated, highlighting KM-H2 by a gray background. Line DH451SU gives medium expression levels for control cell lines DEV, HDLM-2, L-428, L-540, L-1236, SUP-HD1 and U-HO1. Line K-DH451SU gives the calculated differential gene expression levels between KM-H2 and the controls. (XLS) [file pone.0259674.s015.xls]

## Sheet: Sheet1
Probe_set_ID	gene	DEV	HDLM-2	KM-H2	L-428	L-540	L-1236	SUP-HD1	U-HO1	DH451SU	K-DH451SU
204580_at	MMP12	-4.37987	-2.37809	4.46025	-4.80226	-4.41413	-4.63879	-5.02157	-4.78501	-4.34567	8.80592
1569454_a_at	LOC283352	-4.37987	-4.82739	4.04943	-4.57176	-4.7617	-4.26784	-4.68293	-5.37387	-4.69505	8.74448
243309_at	FLJ27352	-2.39118	-2.59101	4.61143	-4.2399	-3.41284	-1.77383	-4.77695	-4.00923	-3.31356	7.92499
216471_x_at	SSX2 /// SSX2B	-3.88338	-4.57457	4.19303	-3.38533	-3.84321	-1.53522	-4.28326	-4.57222	-3.72531	7.91834
205544_s_at	CR2	-2.60066	-4.74701	3.77647	-2.59393	-4.12241	-4.36877	-3.78019	-4.82685	-3.86283	7.6393
207493_x_at	SSX2 /// SSX2B	-3.07528	-3.92866	4.05213	-3.1958	-3.74897	-2.23726	-4.3935	-3.65673	-3.46232	7.51444
207666_x_at	SSX3	-3.33555	-3.75556	3.43165	-4.57176	-4.12241	-3.17456	-4.3935	-4.53469	-3.984	7.41566
214612_x_at	MAGEA6	-1.7008	-4.20296	3.52575	-4.41289	-4.59843	-3.61874	-4.3935	-4.27085	-3.88545	7.4112
201215_at	PLS3	-0.0353813	-5.11007	3.9237	-4.93704	-4.84794	-4.12617	-5.16794	0.154111	-3.43863	7.36233
210497_x_at	SSX2 /// SSX2B	-2.82911	-3.58455	4.11212	-2.73949	-3.41284	-1.5571	-4.076	-3.96762	-3.16667	7.27879
224043_s_at	UPB1	-4.14867	-4.57457	2.54248	-4.86896	-4.92008	-4.16196	-4.94333	-4.64496	-4.60893	7.15142
207739_s_at	GAGE1 /// GAGE12C /// GAGE12D /// GAGE12E /// GAGE12F /// GAGE12G /// GAGE12H /// GAGE12I /// GAGE12J /// GAGE2A /// GAGE2B /// GAGE2C /// GAGE2D /// GAGE2E /// GAGE3 /// GAGE4 /// GAGE5 /// GAGE6 /// GAGE7 /// GAGE8	-3.88338	-4.48649	3.05154	-4.80226	-4.7617	-1.38452	-4.68293	-4.49817	-4.07135	7.12289
205919_at	HBE1	-3.33555	-4.11405	3.55595	-3.82704	-3.93818	-2.62987	-3.24094	-3.65673	-3.53462	7.09057
206626_x_at	SSX1	-2.01791	-3.6665	3.64609	-4.41289	-3.65992	-2.4972	-4.076	-3.69366	-3.43201	7.0781
230093_at	RSPH1	-2.19688	-4.39223	3.86837	-2.64126	-4.31921	-2.36398	-3.08449	-3.02546	-3.14622	7.01459
205476_at	CCL20	-4.14867	-4.90385	2.5118	-3.59575	-4.92008	-4.26784	-4.59123	-4.679	-4.44377	6.95557
1556736_at	LOC100129858	-3.33555	-4.11405	2.94436	-4.73058	-4.50642	-2.91157	-4.77695	-3.34158	-3.95953	6.90389
209942_x_at	MAGEA3	-4.37987	-4.90385	2.82197	-4.06632	-4.41413	-2.11264	-4.77695	-3.86707	-4.0744	6.89637
207325_x_at	MAGEA1	-1.17063	-4.48649	3.43165	-4.41289	-4.31921	-2.4972	-3.68072	-3.62169	-3.45555	6.8872
206640_x_at	GAGE12B /// GAGE12C /// GAGE12D /// GAGE12E /// GAGE12F /// GAGE12G /// GAGE12H /// GAGE12I /// GAGE2A /// GAGE2B /// GAGE2C /// GAGE4 /// GAGE5 /// GAGE6 /// GAGE7	-3.60773	-4.11405	2.76469	-4.1544	-4.22319	-2.88224	-4.3935	-4.34466	-3.95996	6.72465
227623_at	CACNA2D1	-4.58504	-4.74701	1.92548	-4.65054	-5.18525	-4.4034	-4.94333	-4.8901	-4.7721	6.69758
200665_s_at	LOC100505813 /// SPARC	-2.39118	-4.97485	2.51962	-4.80226	-5.05852	-2.46875	-5.02157	-3.824	-4.0773	6.59692
202718_at	IGFBP2	-3.33555	-3.6665	2.75884	-4.49208	-4.31921	-2.76904	-4.3935	-3.75754	-3.81906	6.5779
214254_at	MAGEA4	2.85468	-5.04454	4.18175	-4.86896	-4.12241	-3.61874	-4.85857	3.57031	-2.29832	6.48006
220507_s_at	UPB1	-2.19688	-3.84146	3.31248	-4.06632	-3.93818	-2.33499	-3.16058	-2.61117	-3.16423	6.47671
244359_s_at	-	-2.82911	-4.57457	2.5378	-5.12563	-3.84321	-3.97556	-3.68072	-2.41183	-3.77723	6.31504
208235_x_at	GAGE12F /// GAGE12G /// GAGE12I /// GAGE4 /// GAGE5 /// GAGE6 /// GAGE7	-3.07528	-4.30087	2.75684	-4.2399	-3.84321	-1.4565	-3.97205	-3.96762	-3.55078	6.30762
212956_at	TBC1D9	-4.75737	-5.04454	1.45337	-5.17676	-4.50642	-4.30465	-5.02157	-5.06651	-4.83969	6.29306
210394_x_at	SSX4 /// SSX4B	-3.33555	-4.11405	2.21152	-4.65054	-4.31921	-3.37005	-4.28326	-4.34466	-4.05962	6.27114
200799_at	HSPA1A /// HSPA1B	-4.37987	3.33538	2.86858	-4.41289	-4.92008	-3.6946	-4.68293	-4.64496	-3.34285	6.21143
210295_at	MAGEA10	-2.19688	-4.39223	2.76062	-3.45691	-3.57111	-3.61874	-3.40597	-3.39917	-3.43443	6.19505
1553927_at	C7orf33	-2.19688	-4.30087	2.54248	-4.41289	-3.65992	-2.80343	-3.40597	-4.61347	-3.62763	6.17012
1561757_a_at	LOC283352	-4.37987	-4.74701	1.82718	-4.06632	-4.7617	-3.41588	-4.3935	-4.53469	-4.32842	6.15561
204083_s_at	TPM2	-2.60066	3.51714	3.18377	-4.57176	-4.41413	-4.12617	-3.97205	-4.46652	-2.94774	6.13151
241457_at	-	-4.75737	-4.82739	1.22134	-5.12563	-5.34639	-4.46593	-4.49037	-5.20292	-4.888	6.10934
242128_at	OTX2	-4.37987	-5.23074	1.12067	-5.12563	-5.29464	-4.36877	-5.09599	-5.30698	-4.9718	6.09247
239155_at	CXADR	-4.37987	-2.94019	2.25865	-3.82704	-2.78729	-4.08605	-3.68072	-5.13079	-3.83314	6.09178
232383_at	TFEC	-3.88338	-5.29169	2.4492	-0.139905	-4.92008	-4.30465	-1.75775	-5.03265	-3.61859	6.06779
244532_x_at	-	-1.7008	-4.39223	2.70605	-5.12563	-3.49266	-2.91157	-3.58452	-2.21161	-3.34558	6.05163
232090_at	DNM3OS	-4.58504	-5.11007	1.1855	-4.93704	-4.84794	-4.43202	-5.23041	-4.8901	-4.8618	6.0473
220129_at	CCDC169-SOHLH2 /// SOHLH2	-3.88338	-4.97485	1.67148	-4.86896	-4.31921	-3.06156	-4.59123	-4.86021	-4.36563	6.03711
207086_x_at	GAGE1 /// GAGE12B /// GAGE12C /// GAGE12D /// GAGE12E /// GAGE12F /// GAGE12G /// GAGE12H /// GAGE12I /// GAGE12J /// GAGE2A /// GAGE2B /// GAGE2C /// GAGE2D /// GAGE2E /// GAGE4 /// GAGE5 /// GAGE6 /// GAGE7 /// GAGE8	-2.82911	-2.70324	3.12897	-3.07101	-2.97515	-1.22124	-3.24094	-4.23728	-2.89685	6.02582
205342_s_at	SULT1C2	-3.60773	-4.90385	1.4943	-4.65054	-4.7617	-3.73694	-4.85857	-4.99514	-4.50207	5.99636
208155_x_at	GAGE1 /// GAGE12C /// GAGE12D /// GAGE12E /// GAGE12F /// GAGE12G /// GAGE12H /// GAGE12I /// GAGE12J /// GAGE2D /// GAGE4 /// GAGE5 /// GAGE6 /// GAGE7	-3.33555	-2.28023	2.89003	-3.66971	-3.04342	-1.29083	-3.78019	-4.23728	-3.09103	5.98106
242977_at	LOC100506128	-4.37987	-4.82739	1.14646	-4.73058	-5.12434	-4.4034	-5.09599	-5.09687	-4.80835	5.9548
212158_at	SDC2	-3.88338	-4.39223	1.47878	-4.65054	-4.84794	-4.58328	-4.85857	-4.04854	-4.46635	5.94513
211425_x_at	SSX4 /// SSX4B	-3.60773	-3.75556	2.04396	-4.80226	-4.41413	-2.59881	-4.3935	-3.55868	-3.87581	5.91977
204540_at	EEF1A2	-2.60066	-3.50533	3.45745	-2.03295	-3.04342	-2.39753	-3.49574	-0.121051	-2.45667	5.91412
211470_s_at	SULT1C2	-3.60773	-5.11007	1.25825	-5.00193	-5.34639	-4.12617	-4.3935	-4.78501	-4.6244	5.88265
214677_x_at	IGLC1	1.39084	-2.32917	3.64869	-3.32312	-2.91014	-2.30048	-3.58452	-2.56571	-2.23176	5.88045
206134_at	ADAMDEC1	-3.88338	-5.04454	1.56324	-4.57176	-4.99112	-4.01256	-3.78019	-3.9332	-4.31668	5.87992
224772_at	NAV1	0.502576	-1.58813	2.5275	-4.93704	-4.67985	-3.93327	-4.85857	-3.824	-3.33118	5.85868
233814_at	EFNA5	-1.7008	-4.11405	2.40626	-2.07195	-4.50642	-3.29311	-4.3935	-3.9024	-3.42603	5.83229
209138_x_at	IGLC1	0.0975963	-2.76615	3.21132	-3.74774	-3.18987	-2.36398	-2.94034	-3.21735	-2.58969	5.80101
203066_at	CHST15	2.4876	-4.01832	3.57532	-3.74774	-3.49266	-3.41588	-4.49037	1.19687	-2.2115	5.78682
228547_at	NRXN1	-2.82911	-4.97485	1.12067	-5.23411	-4.50642	-4.36877	-5.4612	-4.8901	-4.60922	5.72989
214211_at	FTH1	0.946981	-1.88345	4.80087	-1.30982	-0.648849	-2.70066	-0.504122	-0.369166	-0.924155	5.72502
241367_at	TEX19	-1.41699	-4.01832	3.2539	-1.8523	-2.97515	-2.5314	-0.343644	-3.52549	-2.38047	5.63437
212154_at	SDC2	-3.88338	-3.84146	1.48874	-3.74774	-4.92008	-3.97556	-4.59123	-4.00923	-4.13838	5.62712
1559697_a_at	-	-2.60066	-4.74701	1.88336	0.230889	-5.12434	-4.46593	-4.59123	-4.71791	-3.7166	5.59996
244114_x_at	-	-2.39118	-4.30087	2.20851	-4.57176	-2.8512	-3.29311	-3.78019	-2.49789	-3.38374	5.59225
230233_at	-	-0.0353813	-4.97485	1.93208	-3.66971	-4.50642	-3.21471	-4.17812	-5.03265	-3.65883	5.59091
215121_x_at	CYAT1 /// IGLC1 /// IGLV1-44	-1.17063	-2.14051	3.12897	-2.4975	-2.72693	-1.94129	-3.58452	-3.10702	-2.45263	5.5816
203290_at	HLA-DQA1	-3.60773	-1.28056	4.45157	4.70873	0.377341	-2.27098	-2.74239	-3.00016	-1.11654	5.56811
229669_at	LOC100507263	-4.14867	-4.30087	1.43221	-4.80226	-4.50642	-4.46593	-4.59123	-2.01436	-4.11853	5.55075
207663_x_at	GAGE3	-3.07528	-3.84146	2.1658	-3.1958	-3.84321	-1.04487	-3.8741	-4.71791	-3.37038	5.53618
207534_at	MAGEB1	-4.37987	-4.57457	2.99587	1.6216	-4.92008	-2.08588	-4.85857	1.75969	-2.49109	5.48696
229228_at	CREB5 /// LOC401317	-3.60773	-4.82739	0.603089	-4.93704	-5.18525	-4.63879	-5.35313	-5.13079	-4.81145	5.41453
203324_s_at	CAV2	-4.58504	-4.97485	0.565212	-4.93704	-4.92008	-4.43202	-4.94333	-4.99514	-4.82679	5.392
206157_at	PTX3	-4.58504	-5.04454	0.455419	-4.80226	-5.18525	-4.23543	-5.29281	-5.23694	-4.91175	5.36717
206609_at	MAGEC1	-3.07528	-4.20296	1.46428	-4.41289	-3.93818	-3.29311	-4.68293	-3.59154	-3.88527	5.34955
209995_s_at	TCL1A	-2.60066	-3.92866	1.95399	-3.66971	-3.18987	-3.29311	-2.87206	-4.04854	-3.3718	5.32579
227318_at	TMEM178B	-3.07528	-0.121959	2.84407	-3.52391	-1.78469	-2.36398	-4.17812	-2.17661	-2.46065	5.30472
1560683_at	NBEAP1	-4.58504	-5.23074	0.3794	-5.17676	-4.99112	-4.49726	-5.02157	-4.96254	-4.92358	5.30298
206481_s_at	LDB2	-3.60773	-4.74701	0.729927	-4.86896	-4.92008	-4.01256	-4.68293	-5.03265	-4.55313	5.28306
228919_at	-	-2.39118	-3.75556	3.49988	0.14226	1.50288	-1.96774	-2.67629	-3.15873	-1.75777	5.25765
226682_at	RORA	-3.07528	-0.750376	2.76469	-1.71846	-5.18525	-3.97556	0.481677	-3.19143	-2.48781	5.2525
213478_at	KAZN	-0.408611	-3.50533	2.75684	-0.689332	-4.50642	-3.17456	-4.17812	-0.790818	-2.46474	5.22158
213258_at	TFPI	-4.58504	-3.20606	0.58357	-4.80226	-4.84794	-4.46593	-5.35313	-5.20292	-4.63761	5.22118
206715_at	TFEC	-2.82911	-5.04454	2.26393	0.850425	-5.18525	-3.3319	-0.0751834	-5.03265	-2.94974	5.21368
206627_s_at	SSX1	-4.14867	-5.11007	0.3794	-4.93704	-5.18525	-4.36877	-4.77695	-5.13079	-4.80822	5.18762
231448_at	ADAD1	-3.33555	-4.57457	1.43791	-3.66971	-3.57111	-2.4972	-4.3935	-4.04854	-3.72717	5.16508
209348_s_at	MAF	-4.14867	0.564389	1.46951	-4.86896	-4.50642	-3.3319	-5.02157	-4.49817	-3.68733	5.15684
39318_at	TCL1A	-3.76521	-3.74637	1.41452	-3.25806	-3.88992	-3.15521	-3.95076	-4.41602	-3.74022	5.15475
229281_at	NPAS3	-4.37987	-4.90385	0.75691	-5.00193	-5.18525	-4.61092	-1.84372	-4.75298	-4.38265	5.13956
206710_s_at	EPB41L3	-4.58504	-4.74701	0.23082	-5.23411	-4.92008	-4.61092	-5.02157	-5.09687	-4.88794	5.11876
217853_at	TNS3	1.27957	-4.97485	1.36266	-4.49208	-4.31921	-4.63879	-4.3935	-4.71791	-3.75097	5.11363
1569969_a_at	UNC13C	-2.39118	-5.16987	0.739188	-5.12563	-4.7617	-4.61092	-3.32466	-5.17028	-4.36489	5.10408
239907_at	-	-2.19688	-4.01832	2.50636	-2.03295	-4.03455	-1.96774	-3.97205	0.408735	-2.54482	5.05118
227506_at	SLC16A9	-2.60066	-4.74701	1.65374	-2.19049	-1.66833	-3.37005	-4.85857	-4.34466	-3.39711	5.05085
209771_x_at	CD24	-3.88338	-4.90385	1.6222	1.01266	-4.7617	-3.6946	-3.0092	-4.75298	-3.42758	5.04978
1560684_x_at	NBEAP1	-3.60773	-4.74701	0.515722	-4.41289	-4.99112	-3.61874	-5.02157	-5.30698	-4.52943	5.04516
1563721_at	-	-3.60773	-4.97485	0.32567	-4.93704	-4.99112	-4.61092	-4.85857	-5.03265	-4.71613	5.0418
1552405_at	NLRP5	-4.37987	-3.1412	1.25825	-3.25757	-4.22319	-3.45388	-3.8741	-4.11909	-3.77841	5.03667
226560_at	-	2.83325	-4.39223	2.24633	-4.06632	-4.50642	-2.20617	-2.94034	-4.15621	-2.77635	5.02268
1554676_at	SRGN	-3.88338	-3.50533	1.19724	-4.2399	-3.93818	-3.49692	-3.68072	-3.96762	-3.81601	5.01324
213425_at	WNT5A	-4.14867	-4.20296	2.6015	-2.95909	-2.43734	-3.78042	-1.49394	2.18127	-2.40588	5.00738
235981_at	C8orf22	-4.14867	-4.74701	0.565212	-4.41289	-3.93818	-4.12617	-5.02157	-4.679	-4.43907	5.00428
1556096_s_at	UNC13C	2.21445	-4.74701	1.5138	-4.57176	-5.44771	-4.01256	-2.87206	-4.96254	-3.4856	4.99939
215733_x_at	CTAG2	-3.07528	-3.2821	2.01046	-3.01285	-2.8512	-2.56626	-2.94034	-3.07986	-2.97256	4.98301
210163_at	CXCL11	-4.75737	-5.11007	0.0772186	-5.23411	-5.05852	-3.97556	-5.23041	-4.8901	-4.89373	4.97095
1554524_a_at	OLFM3	-4.14867	-4.74701	0.254372	-5.062	-4.92008	-4.36877	-4.49037	-5.20292	-4.70569	4.96006
1553797_a_at	LOC100652811 /// LOC100653083 /// LOC150622 /// LOC400940	-4.58504	-5.11007	0.128713	-4.49208	-4.92008	-4.63879	-5.16794	-4.71791	-4.80456	4.93327
213194_at	ROBO1	1.27957	-4.30087	2.3517	-4.41289	-4.67985	-3.54069	-4.3935	2.19354	-2.55067	4.90237
221558_s_at	LEF1	-2.39118	-4.11405	2.9174	-0.345568	-4.31921	0.66762	0.436717	-3.824	-1.98424	4.90164
1564359_a_at	LOC339260	-3.88338	-5.04454	0.254372	-5.23411	-4.99112	-4.33353	-5.16794	-3.75754	-4.63031	4.88468
217339_x_at	CTAG1A /// CTAG1B	-3.33555	-3.92866	1.25242	-4.32385	-3.74897	-3.21471	-3.40597	-3.46157	-3.63133	4.88374
223864_at	ANKRD30A	-3.88338	-4.48649	0.33641	-4.57176	-5.12434	-4.12617	-4.85857	-4.75298	-4.54338	4.87979
211670_x_at	SSX3	-2.39118	-3.20606	2.09105	-2.73949	-3.33743	-1.15261	-3.24094	-3.21735	-2.75501	4.84606
229057_at	SCN2A	-2.01791	-5.16987	0.141401	-5.23411	-5.05852	-4.696	-5.16794	-5.37387	-4.67403	4.81543
207201_s_at	SLC22A1	-2.19688	-3.2821	1.81487	-3.52391	-2.72693	-3.37005	-1.67893	-4.19755	-2.99662	4.8115
213515_x_at	HBG1 /// HBG2 /// LOC100653006 /// LOC100653319	-3.33555	-3.6665	1.583	-3.32312	-3.18987	-1.94129	-3.40597	-3.62169	-3.212	4.795
227952_at	-	-3.88338	-2.48124	0.657634	-4.73058	-5.05852	-3.89755	-4.49037	-4.38818	-4.13283	4.79046
201983_s_at	EGFR	-3.60773	-4.66241	0.48679	-4.32385	-4.7617	-3.29311	-4.77695	-4.61347	-4.29132	4.77811
202157_s_at	CELF2	-2.19688	2.58778	4.51484	-0.375309	2.33011	0.201614	-3.32466	-1.05871	-0.262293	4.77713
219132_at	PELI2	-3.60773	-2.94019	1.10662	-3.45691	-4.22319	-2.84144	-3.97205	-4.64496	-3.6695	4.77612
212977_at	CXCR7	-1.55222	-4.82739	0.565212	-5.00193	-4.59843	-4.23543	-4.59123	-4.64496	-4.20737	4.77258
220345_at	LRRTM4	-4.58504	-4.48649	0.0637496	-4.93704	-5.24179	-4.49726	-4.94333	-4.27085	-4.70883	4.77258
211122_s_at	CXCL11	-4.58504	-4.97485	0.31451	-4.93704	-5.18525	-2.39753	-4.59123	-4.53469	-4.45795	4.77246
231978_at	TPCN2	-0.0353813	-4.01832	1.34632	-3.59575	-4.03455	-3.97556	-4.076	-4.11909	-3.40781	4.75413
212190_at	SERPINE2	-0.327247	-4.01832	1.94678	-1.39085	-4.31921	-3.6946	-2.94034	-2.80005	-2.78437	4.73115
217388_s_at	KYNU	2.29928	-4.97485	2.47305	0.12305	-5.29464	-4.05129	-4.94333	1.10371	-2.24829	4.72134
225516_at	SLC7A2	-3.60773	-3.34745	1.4943	-2.95909	-3.74897	-4.08605	-4.076	-0.673475	-3.21411	4.70841
210437_at	MAGEA9 /// MAGEA9B	4.12826	-3.92866	2.78081	-4.1544	-2.91014	-0.204753	-3.40597	-2.97578	-1.92163	4.70245
241224_x_at	DSCR8	-4.14867	-4.39223	0.945739	-4.32385	-3.57111	-2.39753	-3.32466	-4.11909	-3.75388	4.69962
1569372_at	LOC100507194	-4.14867	-4.74701	0.424138	-4.57176	-3.93818	-3.61874	-4.85857	-3.9024	-4.25505	4.67918
233092_s_at	LOC100271840	-4.14867	-4.97485	-0.150785	-5.062	-4.7617	-4.43202	-5.16794	-5.17028	-4.81678	4.666
242747_at	-	1.51606	-3.34745	1.62655	-4.65054	-3.93818	-2.73532	-4.77695	-3.30507	-3.03392	4.66047
210664_s_at	TFPI	-3.60773	-2.42881	0.545388	-4.73058	-5.12434	-3.14102	-4.94333	-4.82685	-4.11467	4.66005
205343_at	SULT1C2	-3.88338	-4.66241	0.302579	-4.57176	-4.7617	-3.37005	-4.49037	-4.75298	-4.35609	4.65867
219682_s_at	TBX3	-3.60773	-4.82739	1.15989	-4.32385	-4.84794	-3.37005	-3.08449	-0.411651	-3.49616	4.65605
206218_at	MAGEB2	-0.663917	-4.74701	3.49684	2.26169	-4.41413	2.37985	-4.94333	2.06519	-1.15167	4.6485
237665_at	-	-4.37987	-4.66241	1.2642	-2.40791	-3.49266	-2.91157	-3.78019	-2.04879	-3.38334	4.64754
1560573_at	LOC387895	-3.88338	-4.48649	1.46951	-3.32312	-4.31921	-1.79819	-2.74239	-1.68209	-3.17641	4.64592
209355_s_at	PPAP2B	-3.60773	-4.30087	0.994868	-3.45691	-4.41413	-2.80343	-2.61464	-4.30638	-3.64344	4.63831
205990_s_at	WNT5A	-0.663917	-4.57457	3.65118	-0.671444	-0.716513	-2.80343	-0.659756	3.20131	-0.984046	4.63523
211674_x_at	CTAG1A /// CTAG1B	-2.82911	-4.01832	1.44847	-3.07101	-3.04342	-1.74319	-3.49574	-4.04854	-3.17848	4.62694
206007_at	PRG4	-4.58504	-4.90385	0.166445	-5.17676	-4.99112	-4.66942	-1.67893	-5.13079	-4.44799	4.61443
205199_at	CA9	-2.60066	3.24892	3.4034	-3.07101	-3.33743	-2.02462	1.30674	-1.97916	-1.20817	4.61157
220559_at	EN1	-4.14867	-4.57457	-0.135168	-5.00193	-4.92008	-4.36877	-5.02157	-5.17028	-4.74369	4.60853
215881_x_at	SSX2 /// SSX2B /// SSX3	-1.85679	-3.2821	1.74669	-3.25757	-3.11433	-1.58638	-3.49574	-3.39917	-2.85601	4.6027
236523_at	LOC285556	-3.88338	-3.84146	2.29347	0.644218	-5.12434	-2.56626	-4.59123	3.29442	-2.29543	4.5889
228153_at	RNF144B	2.65544	-2.76615	2.28449	-4.1544	-4.41413	-3.78042	-2.32817	-1.28373	-2.29594	4.58042
212681_at	EPB41L3	-4.75737	-5.34518	-0.439637	-4.80226	-4.92008	-4.66942	-5.23041	-5.34358	-5.00976	4.57012
202156_s_at	CELF2	-4.14867	-0.924229	1.22134	-4.41289	-1.78469	-3.02097	-4.94333	-4.19755	-3.34747	4.56881
214945_at	FAM153A /// FAM153B /// FAM153C /// LOC100507387 /// LOC100507427	-3.60773	-4.57457	0.153598	-5.33117	-4.31921	-3.81975	-4.59123	-4.61347	-4.40816	4.56176
212344_at	SULF1	-3.33555	-2.53818	1.79518	-4.49208	-4.03455	3.54375	-4.17812	-4.30638	-2.76302	4.5582
224771_at	NAV1	-3.88338	-3.1412	0.869511	-3.90546	-4.03455	-1.63825	-4.68293	-4.53469	-3.68864	4.55815
208636_at	ACTN1	-3.88338	-2.48124	2.5875	0.418432	-2.18411	-2.70066	-4.076	1.1424	-1.96636	4.55387
1555812_a_at	ARHGDIB	-0.853928	-2.87895	2.58208	-3.1359	-3.49266	-0.357627	-4.59123	1.64035	-1.95285	4.53493
222433_at	ENAH	-4.37987	-4.74701	1.64513	-1.13593	-2.18411	-3.17456	-2.43613	-2.15342	-2.88729	4.53242
225809_at	PARM1	-3.33555	-4.74701	1.57813	-0.330394	-4.59843	-0.326771	-4.49037	-2.84744	-2.95371	4.53184
221933_at	NLGN4X	-4.37987	-4.48649	-0.135168	-4.86896	-4.92008	-4.33353	-4.59123	-5.06651	-4.66381	4.52864
208228_s_at	FGFR2	-3.88338	-4.82739	0.48679	-4.1544	-3.84321	-3.65925	-4.28326	-3.62169	-4.03894	4.52573
1553882_at	-	-3.33555	-3.50533	0.424138	-4.57176	-4.50642	-3.57208	-4.17812	-5.03265	-4.10027	4.52441
223611_s_at	LNX1	-0.95457	-4.30087	0.908663	-4.41289	-3.65992	-3.21471	-4.17812	-4.53469	-3.60797	4.51663
212354_at	SULF1	-1.06095	-2.2341	2.12525	-4.2399	-4.31921	4.04989	-4.77695	-4.11909	-2.38576	4.51101
210889_s_at	FCGR2B	-3.33555	-3.20606	1.70405	-3.98895	-3.74897	0.950603	-3.08449	-3.21735	-2.8044	4.50844
219156_at	SYNJ2BP /// SYNJ2BP-COX16	-3.33555	-2.81895	1.07225	-2.79562	-4.41413	-3.65925	-4.3935	-2.61117	-3.4326	4.50485
1564220_a_at	LOC100506465	-3.88338	-4.90385	-0.165625	-4.73058	-5.18525	-4.58328	-4.49037	-4.82685	-4.65765	4.49202
204971_at	CSTA	0.90868	-4.74701	2.68818	-4.65054	-4.84794	0.985204	4.40516	-4.679	-1.80363	4.49181
212226_s_at	PPAP2B	-2.60066	-4.39223	1.86366	-2.3168	-3.74897	-0.248868	-1.6029	-3.46157	-2.62457	4.48823
235774_at	LOC100422737	-2.60066	-4.11405	0.657634	-3.98895	-4.50642	-2.66617	-4.59123	-4.27085	-3.81976	4.47739
203485_at	RTN1	-2.60066	-4.66241	0.781557	-3.74774	-3.04342	-3.81975	-3.24094	-4.75298	-3.69541	4.47697
239195_at	-	-4.37987	-4.48649	0.103982	-4.32385	-4.31921	-4.23543	-4.28326	-4.57222	-4.37148	4.47546
227584_at	NAV1	-0.663917	-2.70324	1.84357	-2.59393	-3.49266	-1.85549	-3.8741	-3.21735	-2.62867	4.47224
1569669_at	FOXR2	-3.88338	-5.23074	-0.228787	-5.12563	-4.84794	-4.05129	-4.59123	-5.17028	-4.70007	4.47128
1556095_at	UNC13C	-2.01791	-5.04454	-0.0197101	-5.23411	-5.12434	-4.49726	-4.3935	-5.06651	-4.4826	4.46289
221958_s_at	WLS	-0.176319	-4.90385	0.545388	-3.82704	-5.05852	-3.73694	-4.77695	-4.92804	-3.91538	4.46077
214023_x_at	TUBB2B	-0.106315	-4.82739	2.88455	-2.19049	-4.99112	-3.3319	1.96653	2.47952	-1.57159	4.45614
201212_at	LGMN	-2.82911	-3.34745	0.729927	-1.99624	-4.12241	-4.23543	-5.02157	-4.46652	-3.71696	4.44689
220230_s_at	CYB5R2	1.54064	-4.57457	3.5296	1.76872	-4.41413	-1.17648	0.207311	0.388739	-0.894253	4.42385
202149_at	NEDD9	-2.39118	-1.01927	1.72986	-4.86896	-4.7617	0.125018	-1.0073	-4.8901	-2.68764	4.4175
219511_s_at	SNCAIP	-1.41699	-3.2821	1.84357	-2.90058	-2.72693	-1.15261	-2.87206	-3.65673	-2.57257	4.41614
1569469_a_at	LHX8	-4.91053	-4.97485	-0.641511	-5.46066	-5.05852	-4.61092	-5.16794	-5.20292	-5.05519	4.41368
1564360_a_at	LOC339260	-3.88338	-4.74701	-0.135168	-5.062	-4.99112	-4.20331	-5.02157	-3.9332	-4.5488	4.41363
1555759_a_at	CCL5	-2.60066	-1.04415	4.80904	4.33389	0.81815	0.677491	0.634199	-0.0264599	0.398922	4.41011
209071_s_at	RGS5	-3.60773	-2.18793	1.24629	-3.45691	-4.12241	-2.59881	-3.16058	-2.97578	-3.15859	4.40488
1563638_at	FAM18A	-3.88338	-1.1192	1.34632	-0.975777	-4.67985	-2.62987	-3.8741	-4.15621	-3.04548	4.3918
202158_s_at	CELF2	-3.88338	-0.424434	1.83158	-3.01285	-0.523265	-2.76904	-4.77695	-2.5171	-2.55815	4.38972
226869_at	MEGF6	-3.33555	-4.97485	0.217628	-4.49208	-4.50642	-2.80343	-4.28326	-4.78501	-4.16866	4.38629
229144_at	KAZN	-2.19688	-4.01832	1.29321	-2.95909	-3.33743	-4.43202	-3.32466	-1.36097	-3.08991	4.38312
1558444_at	-	-1.41699	-2.28023	1.97538	-4.06632	-3.74897	-2.14612	-1.49394	-1.58854	-2.39159	4.36696
203639_s_at	FGFR2	-3.60773	-4.66241	0.115719	-4.32385	-4.31921	-3.65925	-4.77695	-4.38818	-4.24823	4.36394
204563_at	SELL	-1.28977	-4.39223	0.675587	-2.79562	-3.49266	-4.20331	-4.94333	-4.64496	-3.68027	4.35586
1405_i_at	CCL5	-1.22802	-2.61852	4.29454	4.06475	-0.146881	0.607227	-0.600372	-0.506542	-0.0611933	4.35573
1562960_at	KCNQ1-AS1	-4.14867	-4.30087	0.402901	-4.2399	-4.03455	-3.21471	-3.49574	-4.19755	-3.94743	4.35033
231731_at	OTX2	-3.07528	-4.90385	-0.0610641	-4.41289	-4.7617	-4.01256	-4.77695	-4.92804	-4.41018	4.34912
210445_at	FABP6	-0.106315	2.09532	3.9002	-3.1958	-3.11433	-1.82767	-0.310598	3.4092	-0.435741	4.33594
208365_s_at	GRK4	-3.88338	-2.94019	0.666971	-4.57176	-4.12241	-2.91157	-3.8741	-3.24826	-3.65024	4.31721
208407_s_at	CTNND1 /// TMX2-CTNND1	-2.60066	-3.50533	0.58357	-4.57176	-3.93818	-3.78042	-4.77695	-2.92603	-3.72848	4.31205
216379_x_at	CD24	-3.33555	-3.84146	1.28128	0.80027	-4.31921	-2.73532	-3.08449	-4.679	-3.02782	4.3091
202803_s_at	ITGB2	-2.19688	-4.20296	0.748265	-3.38533	-3.57111	-3.21471	-4.28326	-4.00923	-3.55193	4.30019
212338_at	MYO1D	-4.14867	-5.04454	0.254372	-2.4533	-3.84321	-3.3319	-4.28326	-5.17028	-4.03931	4.29368
1561642_at	-	-4.37987	-4.74701	-0.366511	-4.73058	-5.05852	-3.89755	-5.09599	-4.679	-4.6555	4.28899
203088_at	FBLN5	-3.60773	-4.82739	0.3794	-3.38533	-3.41284	-3.78042	-3.8741	-4.42708	-3.90213	4.28153
205123_s_at	MSANTD3-TMEFF1 /// TMEFF1	-4.14867	-2.05075	0.115719	-4.57176	-4.22319	-4.16196	-5.09599	-4.8901	-4.1632	4.27892
207030_s_at	CSRP2	1.46819	-0.375976	2.90421	-0.550534	-4.12241	-1.29083	-0.248662	-4.46652	-1.36953	4.27374
201599_at	OAT	-1.06095	1.76915	4.38352	2.23782	1.27522	1.94621	-4.85857	-0.521819	0.112438	4.27108
218454_at	PLBD1	-0.250894	-4.90385	0.515722	-3.66971	-4.67985	-4.05129	-4.17812	-4.53469	-3.75263	4.26835
1556156_at	ESRRB	-4.14867	-3.84146	0.00836988	-3.59575	-4.50642	-4.16196	-4.85857	-4.679	-4.25597	4.26434
230784_at	PRAC	-4.14867	-4.82739	0.814579	2.93478	-4.99112	-3.97556	-4.59123	-4.53469	-3.4477	4.26227
214467_at	GPR65	-1.55222	-2.05075	0.358148	-4.86896	-4.92008	-4.23543	-4.68293	-4.96254	-3.89613	4.25428
214642_x_at	MAGEA10-MAGEA5 /// MAGEA5	-3.07528	-4.57457	0.166445	-4.73058	-4.12241	-3.17456	-5.09599	-3.79565	-4.08129	4.24774
203638_s_at	FGFR2	-4.14867	-4.20296	0.368813	-3.74774	-4.22319	-2.30048	-4.17812	-4.34466	-3.87797	4.24679
220418_at	UBASH3A	-2.82911	-2.18793	1.7261	-3.98895	-4.03455	-2.14612	-1.71785	-0.735444	-2.51999	4.24609
234036_x_at	-	-4.91053	-4.11405	0.4134	-4.41289	-3.18987	-4.08605	-2.12086	-3.9332	-3.82392	4.23732
226814_at	ADAMTS9	-3.88338	-4.30087	0.455419	-2.59393	-4.03455	-3.25511	-4.3935	-4.00923	-3.78151	4.23693
201984_s_at	EGFR	-3.60773	-4.66241	0.535518	-4.06632	-3.93818	-2.11264	-3.16058	-4.34466	-3.69893	4.23445
202833_s_at	SERPINA1	-4.37987	0.929069	1.14646	-4.80226	-0.977394	-4.20331	-3.32466	-4.78501	-3.07763	4.22409
210546_x_at	CTAG1A /// CTAG1B	-2.82911	-4.20296	1.15989	-3.1958	-3.65992	-0.900119	-3.32466	-3.30507	-3.05966	4.21955
212667_at	LOC100505813 /// SPARC	-4.58504	-5.34518	-0.477933	-4.57176	-4.84794	-3.6946	-5.09599	-4.679	-4.6885	4.21057
214451_at	TFAP2B	-3.60773	-4.97485	-0.120636	-4.1544	-4.50642	-4.08605	-4.28326	-4.64496	-4.32252	4.20189
242546_at	FLJ39632 /// LOC100506303 /// LOC100653149 /// LOC400879	-1.06095	-4.82739	0.861691	-3.07101	-4.50642	-4.33353	-4.77695	-0.798314	-3.33922	4.20091
205681_at	BCL2A1	1.05748	-2.48124	4.02316	2.37015	-2.8512	0.201614	-1.26099	1.72873	-0.176491	4.19965
242794_at	MAML3	-4.37987	-4.82739	-0.0756725	-5.062	-2.18411	-4.12617	-4.68293	-4.61347	-4.26799	4.19232
1565338_x_at	DNAH6	-4.14867	-4.57457	-0.279129	-4.73058	-4.99112	-3.93327	-4.49037	-4.42708	-4.47081	4.19168
212353_at	SULF1	-1.85679	-2.76615	1.15989	-4.93704	-5.05852	2.85606	-4.77695	-4.64496	-3.02633	4.18622
213714_at	CACNB2	-4.14867	-4.48649	0.445532	-3.59575	-4.03455	-3.81975	-4.59123	-1.48297	-3.73706	4.18259
201860_s_at	PLAT	-4.14867	0.480851	1.76339	-4.80226	-1.45444	2.82456	-4.77695	-5.03265	-2.41565	4.17904
203139_at	DAPK1	-4.14867	-4.01832	2.03984	2.23782	-4.41413	-1.4565	-4.49037	1.35593	-2.13346	4.1733
210692_s_at	SLC43A3	-4.14867	-3.50533	2.37506	-4.32385	-3.57111	0.780795	1.8068	0.395572	-1.79511	4.17018
219661_at	RANBP17	-2.01791	-2.94019	0.967169	-3.82704	-3.49266	-2.91157	-3.58452	-3.62169	-3.19937	4.16654
206026_s_at	TNFAIP6	-2.01791	-4.82739	1.32785	-0.204446	-4.50642	-3.41588	-0.982905	-3.9024	-2.83676	4.16462
230130_at	SLIT2	-0.576904	-4.90385	0.0637496	-4.65054	-4.99112	-4.08605	-4.85857	-4.61347	-4.09721	4.16096
242881_x_at	LOC100506303 /// LOC100653149 /// LOC400879	-1.55222	-4.66241	1.79518	-0.330394	-4.59843	-1.53522	-3.16058	-0.689764	-2.36129	4.15647
212148_at	PBX1	-3.88338	-3.34745	0.931421	-4.32385	-4.67985	-3.02097	1.50064	-4.78501	-3.21998	4.1514
209915_s_at	NRXN1	-3.88338	-4.90385	-0.384035	-4.80226	-4.50642	-4.16196	-4.59123	-4.8901	-4.53417	4.15014
215767_at	ZNF804A	-2.39118	-4.82739	-0.120636	-5.00193	-4.31921	-3.8565	-4.85857	-4.57222	-4.261	4.14036
204112_s_at	HNMT	-4.37987	-4.48649	-0.597407	-5.12563	-4.67985	-4.36877	-5.23041	-4.86021	-4.73303	4.13563
228256_s_at	EPB41L4A	-3.88338	-4.30087	0.358148	-4.80226	-4.59843	-3.8565	-0.103429	-4.78501	-3.76141	4.11956
233797_s_at	CST11	-3.60773	-4.66241	0.266005	-4.65054	-3.57111	-2.20617	-3.97205	-4.27085	-3.84869	4.1147
244387_at	-	0.827939	-4.74701	0.358148	-4.86896	-3.57111	-4.20331	-4.68293	-4.96254	-3.74399	4.10214
210663_s_at	KYNU	-0.0353813	-4.20296	2.13955	0.172848	-4.12241	-2.11264	-3.58452	0.182188	-1.95755	4.0971
1554668_a_at	FAM151A	-2.19688	-4.30087	0.266005	-4.32385	-3.65992	-3.73694	-4.3935	-4.19755	-3.82993	4.09593
237833_s_at	SNCAIP	-4.37987	-2.87895	0.391037	-4.41289	-4.67985	-2.4972	-3.32466	-3.75754	-3.70442	4.09546
204419_x_at	HBG1 /// HBG2 /// LOC100653006 /// LOC100653319	-3.07528	-2.94019	1.03137	-3.74774	-2.72693	-1.99656	-3.32466	-3.62169	-3.06187	4.09324
227376_at	GLI3	-3.07528	-4.66241	1.14044	-1.47314	-4.92008	-3.06156	-2.43613	-1.04082	-2.95277	4.09321
228950_s_at	WLS	-1.7008	-5.04454	0.0909595	-3.98895	-4.59843	-3.73694	-4.17812	-4.75298	-4.00011	4.09107
240865_at	-	-4.58504	-4.57457	-0.556473	-5.12563	-4.84794	-4.43202	-4.68293	-4.27085	-4.64557	4.0891
205593_s_at	PDE9A	-1.55222	-3.6665	0.798163	-3.01285	-4.31921	-2.56626	-4.28326	-3.62169	-3.28886	4.08702
209288_s_at	CDC42EP3	-2.01791	1.32441	1.10662	-4.41289	-4.67985	-4.49726	-1.71785	-4.82685	-2.97546	4.08208
226490_at	NHSL1	-1.55222	-4.90385	-0.165625	-3.59575	-4.92008	-4.49726	-5.09599	-5.06651	-4.23309	4.06747
239012_at	RNF144B	-0.576904	-1.84267	1.41225	-2.95909	-3.57111	-2.36398	-3.24094	-4.00923	-2.65199	4.06423
224774_s_at	NAV1	0.0975963	-3.34745	1.00237	-4.06632	-3.18987	-2.56626	-4.076	-4.27085	-3.05988	4.06225
202620_s_at	PLOD2	-4.75737	-4.97485	1.03137	-5.00193	3.17319	0.513541	-5.02157	-5.09687	-3.02369	4.05506
211302_s_at	PDE4B	-3.33555	-1.17306	2.1658	-3.45691	-4.03455	-3.78042	2.92486	-0.338241	-1.88484	4.05064
231223_at	CSMD1	-4.58504	-5.16987	-0.868957	-5.00193	-5.05852	-4.36877	-5.16794	-5.06651	-4.91694	4.04798
1556499_s_at	COL1A1	2.91964	-2.14051	1.85143	-3.1359	-3.11433	-2.70066	-2.80727	-4.38818	-2.19531	4.04674
205013_s_at	ADORA2A	2.35682	-3.50533	2.4492	-2.90058	-3.11433	-2.5314	-2.4936	1.0622	-1.58946	4.03866
229327_s_at	-	-4.14867	-1.69236	-0.213041	-4.93704	-5.12434	-3.78042	-5.16794	-4.8901	-4.2487	4.03565
208650_s_at	CD24	-4.37987	-5.04454	-0.165625	-1.13593	-5.12434	-4.33353	-4.28326	-5.09687	-4.19976	4.03414
206953_s_at	LPHN2	-4.58504	-4.48649	0.217628	-2.54559	-5.12434	-3.73694	-1.11504	-5.09687	-3.8129	4.03053
204655_at	CCL5	-0.250894	-2.00568	4.27567	3.94508	0.19159	0.657682	-0.522478	-0.286984	0.246902	4.02877
1552727_s_at	ADAMTS17	-3.60773	-4.30087	-0.330231	-4.57176	-4.67985	-4.08605	-4.28326	-4.8901	-4.34566	4.01543
222288_at	-	-4.37987	-4.39223	0.908663	-2.73949	-5.18525	-2.84144	-0.0751834	-2.12264	-3.10516	4.01382
225481_at	FRMD6	-3.88338	-4.82739	1.05249	-3.01285	-1.70616	-3.57208	0.00451945	-3.69366	-2.95586	4.00835
225056_at	SIPA1L2	-2.19688	-4.48649	0.515722	-4.2399	-1.52238	-2.94451	-4.59123	-4.42708	-3.48692	4.00264
226051_at	SELM	-3.88338	-0.424434	1.57317	-1.47314	-4.12241	-3.21471	0.185953	-4.00923	-2.42019	3.99337
212298_at	NRP1	-4.58504	-5.29169	-0.943726	-5.46066	-5.34639	-4.46593	-5.16794	-4.19755	-4.93074	3.98702
228249_at	C11orf74	-4.14867	-5.23074	-0.727327	-4.93704	-4.84794	-4.58328	-4.076	-5.09687	-4.70293	3.97561
241337_at	-	-3.60773	-4.01832	0.346905	-3.74774	-3.93818	-1.94129	-4.17812	-3.96762	-3.62843	3.97533
228219_s_at	UPB1	-0.756985	-2.00568	2.25551	-1.78308	-1.62822	-2.0537	-2.12086	-1.68209	-1.71866	3.97417
40284_at	FOXA2	-2.94695	-4.50676	-0.3102	-4.49208	-4.7178	-3.81814	-4.69914	-4.8056	-4.28378	3.97358
236129_at	GALNT5	-3.88338	-4.66241	0.266005	-4.80226	-3.84321	-3.49692	-0.396725	-4.78501	-3.6957	3.96171
236950_s_at	LOC157381	-4.14867	-4.90385	-0.750935	-4.86896	-4.7617	-4.4034	-4.85857	-5.03265	-4.71111	3.96018
207901_at	IL12B	-3.07528	-4.90385	-0.706854	-5.17676	-5.18525	-4.26784	-4.94333	-5.09687	-4.66417	3.95731
203131_at	PDGFRA	-3.88338	-1.17306	2.37213	-3.59575	-4.59843	-4.4034	3.38069	3.19611	-1.58246	3.95459
220310_at	TUBAL3	-3.88338	-4.74701	-0.0610641	-4.41289	-4.12241	-2.98602	-3.58452	-4.34466	-4.01156	3.95049
230412_at	NPAS3	-4.14867	-4.20296	-0.120636	-4.06632	-4.7617	-4.16196	-2.21622	-4.92804	-4.06941	3.94877
1565337_at	DNAH6	-3.88338	-4.82739	-0.706854	-4.41289	-5.24179	-4.26784	-4.77695	-5.17028	-4.65436	3.94751
204066_s_at	AGAP1	-3.60773	-4.97485	-0.516669	-4.57176	-4.59843	-3.6946	-5.02157	-4.75298	-4.46027	3.9436
204105_s_at	NRCAM	-2.01791	-4.39223	0.0501537	-4.86896	-4.41413	-3.45388	-3.40597	-4.679	-3.8903	3.94045
214868_at	PIWIL1	-2.60066	-4.97485	-0.439637	-4.80226	-4.50642	-4.16196	-4.77695	-4.82685	-4.37856	3.93893
225283_at	ARRDC4	-3.60773	-4.39223	-0.366511	-4.86896	-4.7617	-3.8565	-4.28326	-4.34466	-4.30215	3.93564
211980_at	COL4A1	-4.37987	-4.30087	-0.0055488	-3.98895	-4.22319	-1.85549	-4.076	-4.75298	-3.93962	3.93407
203471_s_at	PLEK	3.46031	-3.20606	1.77114	-2.27291	-3.18987	-3.02097	-3.32466	-3.55868	-2.15898	3.93012
227850_x_at	CDC42EP5	-3.88338	-5.16987	-0.821927	-5.12563	-5.12434	-3.65925	-5.29281	-4.99514	-4.75006	3.92813
1554526_at	OLFM3	-3.88338	-5.29169	-1.04418	-5.17676	-5.18525	-4.63879	-5.29281	-5.30698	-4.96795	3.92377
211776_s_at	EPB41L3	-3.60773	-4.48649	-0.279129	-4.93704	-4.84794	-2.91157	-3.68072	-4.92804	-4.19993	3.9208
205003_at	DOCK4	-3.07528	-2.37809	0.178993	-4.41289	-2.54756	-4.85093	-4.94333	-3.9332	-3.73447	3.91346
1569878_at	CCNYL2	-4.37987	-4.66241	-0.750935	-4.93704	-5.05852	-4.26784	-4.68293	-4.64496	-4.66194	3.911
208651_x_at	CD24	-4.14867	-4.48649	0.0772186	-0.0915293	-5.05852	-3.93327	-3.97205	-5.13079	-3.83162	3.90883
240799_at	SLC35F4	-4.14867	-4.90385	-0.619291	-4.57176	-4.41413	-4.23543	-4.68293	-4.679	-4.5194	3.90011
206806_at	DGKI	-3.88338	-4.48649	-0.535516	-4.57176	-4.41413	-4.16196	-4.85857	-4.61347	-4.42711	3.89159
203372_s_at	SOCS2	-4.14867	1.64965	2.27854	-1.58978	0.658249	-3.81975	-2.16722	-1.86474	-1.61175	3.89029
221491_x_at	HLA-DRB1 /// HLA-DRB3 /// HLA-DRB4 /// HLA-DRB5 /// LOC100507709 /// LOC100507714 /// LOC100509582	-4.14867	2.88506	2.01046	-2.36251	-3.26	-3.17456	1.57673	-4.64496	-1.87556	3.88602
207072_at	IL18RAP	-3.07528	-3.00556	0.630346	-3.59575	-2.97515	-3.57208	-2.87206	-3.65673	-3.25037	3.88072
203997_at	PTPN3	-3.33555	1.77235	2.61844	-3.52391	-3.49266	-2.17737	-1.14271	3.07081	-1.26129	3.87974
204118_at	CD48	1.09142	-3.1412	3.09387	-3.1958	3.64415	-0.544136	-3.24094	-0.0922011	-0.782673	3.87654
240690_at	-	-3.88338	-3.2821	1.00237	-0.975777	-3.33743	-1.87983	-3.16058	-3.59154	-2.87295	3.87532
242912_at	POTEG /// POTEM	1.249	-3.2821	1.65776	-2.23271	-3.65992	-2.80343	-4.17812	-0.569444	-2.21096	3.86872
221577_x_at	GDF15	-3.07528	-3.1412	0.798163	-3.25757	-3.74897	-2.5314	-3.16058	-2.5171	-3.06173	3.85989
237183_at	GALNT5	-4.37987	-4.74701	-0.516669	-4.86896	-4.99112	-4.05129	-2.55423	-5.03265	-4.37502	3.85835
1552394_a_at	ENTHD1	-3.88338	-4.90385	-0.893453	-5.062	-4.67985	-4.7757	-4.85857	-5.09687	-4.75146	3.85801
1561617_at	DNAH6	-3.60773	-5.11007	-0.727327	-4.86896	-4.92008	-3.78042	-5.02157	-4.78501	-4.58483	3.85751
1553376_a_at	AXDND1	-4.14867	-5.23074	-0.727327	-4.73058	-4.22319	-4.58328	-4.3935	-4.75298	-4.58042	3.85309
235256_s_at	GALM	-1.7008	-0.00975353	1.58779	-4.65054	-3.65992	1.1601	-4.17812	-2.75151	-2.25579	3.84358
266_s_at	CD24	-4.58504	-4.96181	-0.664914	-2.52134	-5.05852	-4.7353	-4.53991	-5.1331	-4.50501	3.84009
219338_s_at	LRRC49	-1.7008	-4.66241	0.3794	-5.12563	-4.03455	-3.54069	-2.74239	-2.39076	-3.45675	3.83615
211401_s_at	FGFR2	-4.37987	-4.20296	-0.279129	-4.2399	-3.93818	-3.97556	-4.28326	-3.75754	-4.11104	3.83191
211675_s_at	MDFIC	3.20858	2.15138	3.40074	1.46464	-5.18525	0.817977	-5.09599	-0.332243	-0.424415	3.82516
235228_at	CCDC85A	-4.75737	-5.16987	-1.04418	-4.57176	-4.84794	-4.61092	-4.94333	-5.17028	-4.86735	3.82317
216096_s_at	NRXN1	-4.75737	-4.74701	-0.868957	-4.80226	-4.67985	-4.01256	-5.02157	-4.78501	-4.68652	3.81756
211126_s_at	CSRP2	-0.756985	-0.970351	2.30458	-0.867683	-3.11433	-0.900119	-0.701479	-3.24826	-1.50846	3.81304
225079_at	EMP2	-2.82911	-4.74701	0.931421	-1.95803	-3.11433	-3.81975	-4.49037	0.828665	-2.8757	3.80712
201288_at	ARHGDIB	4.95372	-2.53818	3.08453	-3.90546	-2.8512	-0.615562	-3.40597	3.38656	-0.71087	3.7954
1555349_a_at	ITGB2	-2.01791	-3.50533	0.434797	-3.59575	-4.31921	-2.23726	-4.17812	-3.65673	-3.35862	3.79341
209676_at	TFPI	-4.75737	-4.74701	-1.07099	-4.80226	-4.99112	-4.61092	-5.02157	-5.09687	-4.86102	3.79003
213539_at	CD3D	2.26293	-3.1412	1.65374	-2.90058	-2.8512	-2.17737	-3.24094	-2.89543	-2.13483	3.78857
1556911_at	-	-4.14867	-2.59101	1.22134	-2.03295	-2.04158	-3.17456	-2.94034	-0.985006	-2.55916	3.7805
206025_s_at	TNFAIP6	-2.60066	-4.11405	1.41711	0.393156	-4.59843	-1.74319	-0.680051	-3.19143	-2.36209	3.77921
235201_at	FOXP2	-2.01791	-4.30087	0.32567	-4.32385	-4.59843	-2.27098	-4.59123	-2.01436	-3.44538	3.77105
211214_s_at	DAPK1	-3.33555	-4.11405	0.266005	0.0794658	-4.41413	-3.78042	-4.68293	-4.23728	-3.49784	3.76385
1558365_at	LOC100652805 /// LOC100653302 /// PGK1	-3.88338	-0.730046	2.04759	-0.533058	-0.902194	-0.0473911	-3.32466	-2.58731	-1.71543	3.76303
225028_at	LOC550643	-4.58504	-5.23074	-0.0610641	-3.98895	-4.41413	-4.20331	-1.75775	-2.56571	-3.8208	3.75974
205501_at	PDE10A	-4.58504	-4.90385	-1.04418	-4.80226	-5.12434	-4.23543	-5.23041	-4.71791	-4.79989	3.75571
208963_x_at	FADS1 /// MIR1908	-2.19688	-0.594286	1.85971	-1.02079	-2.91014	-2.20617	-2.80727	-1.49623	-1.89025	3.74996
232024_at	GIMAP2	-3.60773	0.0382398	1.54788	-0.975777	0.40912	-4.05129	-5.09599	-2.10172	-2.19788	3.74575
235570_at	RBMS3	-4.14867	-4.57457	-0.458078	-3.45691	-4.03455	-4.08605	-5.09599	-4.00923	-4.20085	3.74277
213954_at	FAM169A	-3.07528	-2.64657	-0.213041	-5.17676	-5.29464	-3.45388	-4.68293	-3.34158	-3.95309	3.74005
214811_at	RIMBP2	-4.58504	-4.97485	-0.727327	-4.49208	-4.84794	-4.08605	-4.3935	-3.824	-4.45764	3.73031
1552870_s_at	AXDND1	-4.75737	-4.74701	-1.24315	-5.00193	-5.12434	-4.63879	-5.09599	-5.37387	-4.96276	3.7196
223779_at	AFAP1-AS1	-2.60066	-3.84146	0.916177	-3.66971	-3.93818	-2.98602	-3.40597	0.818593	-2.80334	3.71952
209914_s_at	NRXN1	-1.28977	-3.4289	0.565212	-3.82704	-2.54756	-3.02097	-4.28326	-3.65673	-3.1506	3.71582
1563386_at	-	-4.37987	-4.57457	-0.992873	-5.062	-4.7617	-4.30465	-4.77695	-5.09687	-4.70809	3.71521
205122_at	MSANTD3-TMEFF1 /// TMEFF1	-4.75737	-1.52233	0.205048	-4.1544	-3.11433	-2.66617	-4.68293	-3.65673	-3.50775	3.7128
235048_at	FAM169A	-0.95457	-0.67139	0.885882	-4.73058	-4.7617	-3.45388	-4.076	-1.12643	-2.82494	3.71082
239153_at	HOTAIR	-4.37987	-3.92866	-0.496873	-4.65054	-5.12434	-3.8565	-4.94333	-2.54283	-4.20372	3.70685
201438_at	COL6A3	-3.60773	-4.11405	1.10662	-4.49208	0.355265	-2.94451	-1.03296	-2.31261	-2.59267	3.69929
213249_at	FBXL7	-3.60773	-3.50533	0.266005	-3.1958	-4.03455	-2.0537	-3.68072	-3.9332	-3.43015	3.69615
230158_at	DPY19L2	-4.14867	-5.16987	-0.439637	-4.2399	-4.03455	-4.58328	-5.09599	-1.64324	-4.13078	3.69115
208862_s_at	CTNND1 /// TMX2-CTNND1	-2.82911	-3.50533	0.593607	-2.4975	-3.18987	-2.23726	-3.97205	-3.43073	-3.09455	3.68816
1555725_a_at	RGS5	-3.07528	-3.1412	0.178993	-4.06632	-3.57111	-3.17456	-3.16058	-4.34466	-3.50482	3.68381
203470_s_at	PLEK	-0.49129	-2.28023	1.85971	-2.4533	-2.04158	-1.43181	-1.45762	-2.58731	-1.82045	3.68016
217820_s_at	ENAH	-3.60773	-4.74701	0.0365313	-3.25757	-3.41284	-4.36877	-4.85857	-1.22854	-3.64015	3.67668
225202_at	RHOBTB3	-0.663917	-2.32917	1.49931	-2.19049	-4.84794	0.576404	-4.77695	-1.00308	-2.17645	3.67576
205048_s_at	PSPH	-4.14867	-0.67139	2.37213	-0.616488	-2.23143	-3.49692	1.51769	0.533858	-1.30191	3.67404
232504_at	LOC285628 /// MIR146A	1.02108	-3.00556	0.861691	-2.90058	-4.92008	-2.11264	-3.97205	-3.75754	-2.80677	3.66846
223427_s_at	EPB41L4B	-2.01791	-2.81895	0.3794	-4.57176	-4.41413	-3.21471	-2.43613	-3.49249	-3.28087	3.66027
228796_at	CPNE4	-4.14867	-4.01832	0.4134	-0.449007	-5.05852	-4.05129	-0.88198	-4.11909	-3.24669	3.66009
202022_at	ALDOC	-2.19688	3.95148	3.43018	-2.36251	-2.38412	4.92452	-3.58452	0.096463	-0.222225	3.65241
227566_at	LOC100653217 /// NTM	-3.07528	-4.66241	-0.496873	-4.32385	-4.50642	-3.17456	-4.68293	-4.57222	-4.14253	3.64565
210073_at	ST8SIA1	-4.91053	-4.90385	-0.348391	-0.550534	-4.84794	-3.54069	-4.77695	-4.38818	-3.98838	3.63999
200999_s_at	CKAP4	1.54064	-1.96578	1.48339	-4.41289	-4.31921	-3.29311	-4.076	1.43318	-2.15617	3.63956
237591_at	LINC00173	1.82627	-2.00568	1.91774	-2.36251	-4.12241	-3.37005	-2.01988	0.00940516	-1.72069	3.63843
244282_at	-	-3.33555	-4.74701	-0.556473	-4.2399	-4.41413	-3.81975	-4.3935	-4.34466	-4.18493	3.62845
205110_s_at	FGF13	-3.60773	-4.30087	1.47423	1.40123	-4.92008	-0.103054	-4.68293	1.14817	-2.15218	3.62641
231034_s_at	-	-2.39118	-3.75556	0.32567	-2.73949	-4.03455	-2.70066	-3.49574	-3.96762	-3.29783	3.6235
237339_at	-	-3.60773	-4.01832	-0.684629	-4.41289	-4.67985	-4.4034	-4.77695	-4.23728	-4.3052	3.62057
236565_s_at	LARP6	2.65544	-4.90385	0.854003	-4.2399	-4.92008	-4.16196	-4.49037	0.694833	-2.76655	3.62056
236266_at	RORA	-3.07528	-2.76615	0.358148	-3.07101	-4.84794	-3.21471	-1.45762	-4.34466	-3.25391	3.61206
1553465_a_at	CES5A	-2.60066	-3.84146	-0.197708	-4.1544	-4.12241	-3.6946	-4.076	-4.11909	-3.80123	3.60352
236761_at	LHFPL3	-2.82911	-3.84146	-0.597407	-4.93704	-4.22319	-4.20331	-4.68293	-4.679	-4.19943	3.60203
235798_at	TMEM170B	-3.60773	-2.2341	0.466156	-4.49208	-3.57111	-2.11264	-4.28326	-1.64324	-3.13488	3.60104
240715_at	TBX5	-4.14867	-3.92866	-0.477933	-4.1544	-4.84794	-2.62987	-4.49037	-4.34466	-4.07779	3.59986
219505_at	CECR1	-2.39118	-3.92866	0.657634	-3.74774	-2.72693	-2.08588	-3.68072	-2.03312	-2.94203	3.59967
227274_at	SYNJ2BP	0.74241	-1.33825	1.54299	-2.40791	-4.31921	-3.09807	-3.40597	-0.569444	-2.05664	3.59963
204345_at	COL16A1	-1.17063	-4.11405	0.854003	-2.73949	-1.78469	-2.84144	-3.58452	-2.97578	-2.74437	3.59838
239752_at	-	-4.37987	-4.74701	-0.597407	-4.73058	-4.31921	-2.98602	-4.68293	-3.46157	-4.18674	3.58933
226558_at	LOC389834 /// MAFIP /// TEKT4P2	-4.14867	-2.18793	1.98501	-2.90058	0.864386	-2.59881	-0.46781	0.211784	-1.60395	3.58895
231442_at	ZPBP2	-3.07528	-4.20296	0.141401	-2.1112	-3.18987	-3.21471	-3.32466	-4.99514	-3.44483	3.58623
235518_at	SLC8A1	-4.37987	-5.34518	-0.918571	-4.93704	-4.84794	-1.69121	-5.23041	-5.09687	-4.50407	3.5855
205822_s_at	HMGCS1	-2.01791	-0.21656	2.92655	0.418432	-0.375937	1.97606	-2.27064	-2.12264	-0.658457	3.58501
211596_s_at	LRIG1	1.05748	-4.39223	-0.0055488	-5.062	-3.57111	-4.4034	-4.17812	-4.57222	-3.5888	3.58325
230849_at	KCNA1	-3.33555	-3.92866	-0.641511	-4.32385	-4.7617	-4.16196	-4.28326	-4.75298	-4.22114	3.57963
206325_at	SERPINA6	-2.60066	-3.75556	-0.0330394	-4.32385	-4.03455	-2.88224	-3.58452	-4.08082	-3.60889	3.57585
205373_at	CTNNA2	-4.14867	-4.11405	-0.421429	-3.1958	-4.31921	-4.01256	-4.28326	-3.9024	-3.99656	3.57513
231263_at	ARMC12	-3.33555	-3.4289	0.266005	-4.2399	-3.18987	-2.11264	-3.8741	-2.97578	-3.30811	3.57411
239704_at	RNF144B	-0.250894	-3.50533	0.877863	-3.90546	-3.26	-2.27098	-3.49574	-2.17661	-2.695	3.57287
213938_at	ERC2	-4.14867	-2.42881	1.05939	-1.99624	-4.03455	-3.25511	-0.0357382	-1.64324	-2.50605	3.56544
224773_at	NAV1	-0.95457	-2.32917	0.814579	-3.25757	-3.49266	-1.85549	-3.40597	-3.9024	-2.74255	3.55713
206381_at	SCN2A	-3.33555	-4.39223	-0.439637	-4.06632	-4.03455	-3.49692	-4.17812	-4.46652	-3.99574	3.55611
203323_at	CAV2	-4.37987	-5.16987	-1.12659	-4.41289	-5.05852	-4.05129	-4.77695	-4.92804	-4.68249	3.5559
232990_at	FAM104B /// LOC100287188	-4.14867	-4.30087	-0.943726	-4.93704	-4.67985	-4.36877	-4.77695	-4.27085	-4.49757	3.55384
235046_at	INPP4B	-4.75737	-5.16987	-1.21154	-3.01285	-5.05852	-4.82757	-5.35313	-5.09687	-4.75374	3.5422
229390_at	FAM26F	0.0314056	0.8224	1.78284	-4.86896	-4.41413	1.56169	-5.23041	-0.211733	-1.75854	3.54138
231227_at	WNT5A	-1.7008	-4.66241	0.861691	-3.45691	-3.41284	-3.65925	-2.87206	1.02137	-2.67756	3.53925
210222_s_at	RTN1	-2.60066	-4.30087	0.178993	-2.3168	-2.28226	-4.20331	-3.24094	-4.53469	-3.35422	3.53321
1552912_a_at	IL23R	-4.14867	-3.92866	-0.943726	-5.00193	-4.67985	-4.16196	-4.17812	-5.23694	-4.47659	3.53286
205786_s_at	ITGAM	-1.7008	-0.21656	0.960242	-3.25757	-3.84321	-3.02097	-3.68072	-2.25229	-2.56745	3.52769
1559696_at	-	-0.663917	-3.50533	1.20906	-0.00974133	-2.8512	-2.59881	-3.32466	-3.2731	-2.31811	3.52717
213293_s_at	TRIM22	0.90868	-4.66241	1.07851	-4.80226	-2.33165	-4.08605	0.320602	-2.47349	-2.44665	3.52517
226766_at	ROBO2	-3.60773	-4.90385	-0.228787	-4.57176	-4.7617	-4.66942	-4.68293	0.981325	-3.74515	3.51637
219602_s_at	PIEZO2	-1.06095	-4.20296	1.16569	-3.90546	-4.03455	1.73631	-4.49037	-0.462554	-2.34579	3.51148
203917_at	CXADR	-0.49129	1.17001	3.29196	0.385115	1.51262	-0.707082	0.352144	-3.75754	-0.219431	3.51139
202283_at	SERPINF1	0.0314056	-3.84146	0.3794	-3.66971	-3.41284	-2.88224	-3.49574	-4.64496	-3.13079	3.51019
203561_at	FCGR2A	-3.60773	-3.50533	-0.0197101	-4.32385	-4.22319	-0.390714	-4.28326	-4.34466	-3.52553	3.50582
244631_at	LOC389834	-4.14867	-3.06897	0.424138	-3.38533	-1.62822	-3.57208	-3.97205	-1.75688	-3.07603	3.50017
212097_at	CAV1	-0.95457	1.31018	3.31611	3.15845	-3.93818	-2.46875	3.7659	-2.1389	-0.180839	3.49695
202600_s_at	NRIP1	-4.37987	-4.97485	-0.296395	0.699084	-4.84794	-4.4034	-4.77695	-3.86707	-3.793	3.4966
209728_at	HLA-DRB4 /// LOC100509582	-2.01791	-1.69236	2.59713	-1.28293	0.972541	-1.17648	-2.61464	1.5518	-0.894283	3.49141
200771_at	LAMC1	0.224151	-4.57457	2.50393	-0.258342	-0.230351	-3.29311	0.609804	0.651469	-0.981563	3.48549
240687_at	PASD1	-3.07528	-4.57457	-0.496873	-4.65054	-3.49266	-3.45388	-4.076	-4.53469	-3.97966	3.48279
208962_s_at	FADS1 /// MIR1908	0.984433	-0.542023	1.19724	-2.1112	-4.22319	-3.45388	-4.076	-2.56571	-2.28394	3.48118
211240_x_at	CTNND1 /// TMX2-CTNND1	-2.60066	-3.34745	0.368813	-3.74774	-3.41284	-1.87983	-3.58452	-3.15873	-3.10454	3.47335
228483_s_at	TAF9B	-3.60773	0.210251	3.16382	0.614676	0.257965	-0.145764	-0.089237	0.595221	-0.309231	3.47305
220316_at	NPAS3	-3.60773	-3.58455	0.466156	-3.1958	-2.97515	-3.14102	-0.906266	-3.62169	-3.0046	3.47076
200998_s_at	CKAP4	-2.39118	-1.39947	0.981459	-3.82704	-3.93818	-2.02462	-3.97205	0.128839	-2.4891	3.47056
204042_at	WASF3	-2.39118	-5.04454	-0.40289	-2.69227	-4.50642	-4.33353	-5.29281	-2.84744	-3.8726	3.46971
206363_at	MAF	-3.33555	0.199692	0.346905	-4.1544	-4.7617	-0.980922	-4.49037	-4.30638	-3.11852	3.46542
240665_at	-	-2.39118	-2.18793	0.3794	-4.2399	-3.04342	-4.26784	-0.932154	-4.53469	-3.0853	3.4647
233899_x_at	ZBTB10	-2.01791	-5.11007	-0.228787	-2.79562	-5.12434	-4.12617	-5.16794	-1.44603	-3.68401	3.45523
208964_s_at	FADS1 /// MIR1908	-2.19688	-0.924229	1.6125	-1.18297	-2.72693	-2.23726	-2.55423	-1.00308	-1.83223	3.44473
1560738_at	-	-4.14867	-3.84146	-0.228787	-3.45691	-2.43734	-4.05129	-4.28326	-3.49249	-3.67306	3.44427
242276_at	-	-3.60773	-4.74701	-0.868957	-4.65054	-4.59843	-4.12617	-4.3935	-4.00923	-4.30466	3.4357
227955_s_at	EFNA5	-3.07528	-4.30087	-0.228787	-3.74774	-4.59843	-2.14612	-4.28326	-3.46157	-3.65904	3.43025
210650_s_at	PCLO	-3.88338	-5.11007	-0.597407	-4.93704	-5.12434	-4.08605	0.0299346	-5.06651	-4.02535	3.42794
233002_at	PPP4R4	-4.37987	-5.04454	-0.893453	-4.32385	-4.7617	-4.66942	-4.94333	-2.10172	-4.31778	3.42432
1557961_s_at	LOC100127983	-3.07528	-5.04454	-0.821927	-5.062	-4.67985	-3.81975	-4.3935	-3.62169	-4.24237	3.42045
1552400_a_at	C15orf27	-3.07528	-2.59101	-0.0330394	-3.59575	-3.93818	-2.94451	-3.97205	-4.04854	-3.45219	3.41915
203373_at	SOCS2	-4.14867	2.87968	3.34981	0.12305	2.09248	-1.94129	-0.485126	1.00644	-0.0676333	3.41744
1555613_a_at	ZAP70	-4.37987	-3.84146	-0.439637	-4.06632	-3.41284	-3.65925	-3.97205	-3.65673	-3.8555	3.41586
229310_at	KLHL29	-3.33555	-4.20296	-0.366511	-2.79562	-4.50642	-2.88224	-4.28326	-4.42708	-3.77616	3.40965
1560813_at	-	-4.37987	-5.34518	-1.52935	-5.12563	-4.99112	-4.52507	-4.85857	-5.30698	-4.9332	3.40385
206470_at	PLXNC1	-3.60773	-1.01927	0.893516	-0.728576	-3.41284	-2.4972	-1.56627	-4.71791	-2.50712	3.40063
209070_s_at	RGS5	-2.39118	-2.53818	0.846274	-2.73949	-2.43734	-1.58638	-3.24094	-2.94696	-2.55435	3.40063
230570_at	EIF3H	-2.39118	-3.34745	0.0365313	-5.00193	-4.7617	-4.30465	-2.80727	-0.932922	-3.36387	3.4004
218651_s_at	LARP6	1.27957	-4.74701	0.434797	-3.74774	-4.99112	-2.91157	-4.49037	-1.1378	-2.96372	3.39852
217975_at	WBP5	1.80886	-5.04454	1.30454	-5.23411	-4.7617	-4.61092	1.8653	1.32478	-2.09319	3.39773
238447_at	RBMS3	-3.88338	-5.44731	-0.845251	-2.69227	-4.84794	-4.4034	-5.02157	-3.36799	-4.23769	3.39244
211429_s_at	SERPINA1	-1.85679	1.66872	1.53791	-3.90546	-0.153313	-2.66617	-2.01988	-4.00923	-1.84887	3.38679
243278_at	FOXP2	-4.58504	-5.11007	-0.868957	-4.93704	-5.05852	-2.30048	-5.02157	-2.77231	-4.255	3.38605
201721_s_at	LAPTM5	4.71036	1.97702	3.13109	1.54997	-2.04158	-1.77383	-3.58452	-2.56571	-0.246898	3.37799
231867_at	ODZ2	-4.14867	0.935666	1.41225	-2.90058	-4.22319	-3.06156	0.852556	-1.17635	-1.9603	3.37255
221271_at	IL21	-3.60773	-4.48649	-0.821927	-4.57176	-4.22319	-3.41588	-4.85857	-4.19755	-4.19445	3.37253
203030_s_at	PTPRN2	-2.19688	2.40084	3.34172	-2.84469	2.71719	1.45193	-3.32466	1.60071	-0.0279368	3.36966
228218_at	LSAMP	-3.88338	-4.82739	-0.535516	-1.71846	-4.92008	-3.73694	-3.49574	-4.75298	-3.90499	3.36948
228949_at	WLS	-1.85679	-5.04454	-1.12659	-5.28378	-5.18525	-4.26784	-4.94333	-4.82685	-4.48691	3.36032
209897_s_at	SLIT2	-2.19688	-3.75556	0.0637496	-3.45691	-3.33743	-3.57208	-3.32466	-3.43073	-3.29632	3.36007
237461_at	NLRP7	-0.0353813	-4.01832	-0.120636	-3.52391	-4.41413	-3.65925	-4.3935	-4.30638	-3.4787	3.35806
214599_at	IVL	-3.07528	-3.50533	-0.228787	-3.82704	-4.12241	-2.5314	-3.49574	-4.49817	-3.57934	3.35055
215447_at	-	-4.37987	-4.97485	-1.36396	-4.49208	-4.84794	-4.05129	-5.09599	-5.13079	-4.7104	3.34644
203240_at	FCGBP	1.18745	-3.34745	0.739188	-3.82704	-3.18987	-2.27098	-3.08449	-3.69366	-2.60372	3.34291
201160_s_at	CSDA	1.44341	-2.70324	3.35797	-4.73058	4.30487	3.28768	-4.28326	2.82394	0.0204031	3.33757
227556_at	NME7	-1.17063	-4.90385	1.97202	1.83468	-3.74897	-2.20617	1.92046	-1.28373	-1.36546	3.33748
238271_x_at	-	-4.58504	-3.75556	0.23082	-2.3168	-2.08458	-1.69121	-2.87206	-4.38818	-3.09906	3.32988
230650_at	-	-2.01791	-1.65631	-0.228787	-2.69227	-4.7617	-4.55725	-4.3935	-4.82685	-3.55797	3.32918
234469_at	OR51B4	-3.60773	-4.20296	-0.576795	-4.06632	-3.84321	-2.59881	-4.68293	-4.30638	-3.90119	3.3244
202976_s_at	RHOBTB3	0.785808	-3.1412	0.55519	-3.66971	-4.84794	-1.33628	-4.85857	-2.31261	-2.76864	3.32383
203868_s_at	VCAM1	-1.55222	1.02613	0.666971	-2.69227	-4.41413	-2.56626	-3.97205	-4.42708	-2.65684	3.32381
210788_s_at	DHRS7	-2.60066	2.99275	5.08886	2.65452	3.05747	0.836713	3.68204	1.74578	1.76694	3.32191
201427_s_at	SEPP1	-4.75737	-2.42881	0.128713	-4.93704	2.13967	-2.56626	-4.85857	-4.92804	-3.19092	3.31963
212077_at	CALD1	-4.75737	-5.04454	-0.496873	0.813033	-4.03455	-4.58328	-5.02157	-4.08082	-3.81559	3.31871
214746_s_at	ZNF467	-3.07528	-2.70324	0.141401	-3.32312	-3.93818	-2.42869	-3.8741	-2.89543	-3.17686	3.31826
208810_at	DNAJB6 /// TMEM135	-2.82911	0.0833021	3.506	1.23581	1.02652	0.273612	0.250321	1.29902	0.191354	3.31465
204069_at	MEIS1	-2.39118	-4.97485	0.55519	-1.56158	-4.92008	-2.42869	-2.87206	-0.156498	-2.75785	3.31304
205349_at	GNA15	1.89638	-4.01832	1.12755	-3.90546	-4.12241	-0.859715	-4.076	-0.206986	-2.18464	3.31219
210105_s_at	FYN	-0.408611	-4.48649	0.721374	-0.139905	-1.95117	-3.97556	-3.16058	-4.00923	-2.59022	3.31159
225464_at	FRMD6	-4.14867	-4.01832	1.00237	-1.13593	-1.42246	-2.62987	0.499834	-3.30507	-2.30864	3.31101
201161_s_at	CSDA	-1.55222	-2.87895	2.79967	-3.25757	3.92062	2.60999	-3.58452	1.16648	-0.510882	3.31055
212230_at	PPAP2B	-3.33555	-5.23074	-0.0756725	-2.95909	-4.67985	-1.85549	-2.27064	-3.34158	-3.38185	3.30618
228562_at	ZBTB10	0.284071	-5.23074	0.466156	-1.62176	-4.99112	-3.06156	-5.23041	-0.0044005	-2.83656	3.30272
201308_s_at	40787	-3.88338	-0.652796	0.712255	-0.533058	-5.05852	-2.66617	-1.42222	-3.9024	-2.58836	3.30062
212071_s_at	SPTBN1	1.12406	-3.58455	3.68928	0.657764	2.5121	-2.20617	3.01309	1.23087	0.392452	3.29682
233947_s_at	TBX5-AS1	-3.88338	-4.97485	-1.36396	-4.65054	-4.84794	-4.20331	-5.09599	-4.96254	-4.65979	3.29583
215379_x_at	IGLV1-44	-0.756985	-1.8029	1.06596	-2.73949	-3.18987	-1.5571	-3.40597	-2.1389	-2.22732	3.29328
225078_at	EMP2	-2.60066	-4.48649	0.32567	-2.59393	-3.74897	-3.37005	-3.8741	-0.0922011	-2.96663	3.2923
222108_at	AMIGO2	-0.853928	1.07764	-0.0610641	-5.00193	-5.05852	-3.8565	-4.77695	-4.99514	-3.35219	3.29112
226685_at	SNTB2	-2.39118	-1.58813	1.9389	-1.44537	-1.11352	-1.63825	-1.67893	0.3991	-1.3509	3.28979
201720_s_at	LAPTM5	3.0489	1.63101	2.72842	1.16131	-2.6065	-1.17648	-2.67629	-3.30507	-0.560448	3.28887
209687_at	CXCL12	-4.14867	0.990292	0.346905	-4.86896	-4.84794	-3.93327	-4.28326	0.502932	-2.94127	3.28817
219424_at	EBI3	3.1313	1.9656	4.15652	2.26379	1.7179	-0.707082	0.34187	-2.54283	0.881508	3.27502
200644_at	MARCKSL1	2.86829	-3.4289	2.24633	-4.06632	-3.41284	2.78678	-3.58452	1.66876	-1.02411	3.27044
213113_s_at	SLC43A3	0.984433	-3.50533	2.80737	-3.38533	-2.54756	1.06611	2.2635	1.89081	-0.461909	3.26928
244464_at	-	-4.14867	-4.11405	-0.535516	-3.01285	-4.12241	-2.17737	-4.49037	-4.53469	-3.80006	3.26454
221675_s_at	CHPT1	-1.06095	1.27575	1.62655	0.230889	-4.84794	-2.80343	-4.59123	0.356696	-1.63432	3.26087
229555_at	GALNT5	-1.7008	-2.64657	1.14044	-3.25757	-2.08458	-1.71853	0.196672	-3.62169	-2.11901	3.25944
1555408_at	BAGE2 /// BAGE4	-3.88338	-3.75556	-0.0330394	-2.95909	-1.95117	-3.02097	-3.49574	-3.96762	-3.2905	3.25746
204044_at	QPRT	-1.06095	-4.20296	0.358148	-3.82704	-3.84321	-2.08588	-3.68072	-1.58854	-2.89847	3.25662
203037_s_at	MTSS1	-2.82911	2.47802	1.99624	-3.66971	-3.57111	-2.30048	1.00709	0.0666485	-1.25981	3.25605
235692_at	SH3KBP1	-0.853928	-3.50533	1.8478	2.56498	-3.33743	-1.99656	-1.29366	-1.43199	-1.4077	3.2555
202017_at	EPHX1	-3.07528	-2.70324	0.639725	-2.27291	-2.97515	-1.00155	-2.27064	-4.00923	-2.61543	3.25515
238567_at	SGPP2	-0.250894	-4.74701	-0.245457	-4.41289	-4.22319	-3.78042	-2.61464	-4.46652	-3.49937	3.25391
226169_at	SBF2	-3.60773	-1.2538	0.3794	-4.1544	-2.72693	-3.89755	-1.79938	-2.68094	-2.87439	3.25379
221750_at	HMGCS1	-0.327247	-0.31545	2.90058	-0.499026	-1.11352	0.617422	-1.97523	1.17464	-0.348345	3.24893
228245_s_at	LOC100509445 /// LOC728715 /// OVOS2	3.17358	-0.793732	2.68418	-0.390137	-4.67985	-1.82767	-1.14271	1.73297	-0.561079	3.24526
211965_at	ZFP36L1	-3.07528	-4.48649	-0.597407	-4.2399	-2.43734	-4.20331	-3.8741	-4.57222	-3.84123	3.24382
203708_at	PDE4B	1.41742	-0.594286	2.55177	-3.1359	-3.74897	-3.54069	3.2033	1.58348	-0.687951	3.23972
207337_at	CTAG2	-2.82911	-4.66241	-0.366511	-3.38533	-4.31921	-1.66456	-3.58452	-4.78501	-3.60431	3.2378
242414_at	QPRT	-1.7008	-2.70324	0.712255	-3.1958	-3.93818	-1.13046	-4.076	-0.915698	-2.52288	3.23514
219031_s_at	NIP7	-2.19688	-1.84267	3.12897	0.850425	0.312791	-0.0894091	1.11149	1.13022	-0.103435	3.2324
1560924_at	-	-1.28977	-4.39223	-0.296395	-4.2399	-3.84321	-2.0537	-4.49037	-4.38818	-3.5282	3.2318
1554978_at	ERICH1-AS1	-2.60066	-4.30087	-0.120636	-3.59575	-3.84321	-1.36019	-3.68072	-4.08082	-3.35175	3.23111
220673_s_at	PPP4R4	-4.37987	-4.48649	-0.918571	-3.59575	-4.84794	-3.29311	-4.49037	-3.9332	-4.14667	3.2281
235567_at	RORA	-3.33555	-2.87895	0.0225712	-3.25757	-3.57111	-3.29311	-1.56627	-4.53469	-3.20532	3.22789
212120_at	RHOQ	1.71321	-0.109907	1.98501	-0.258342	-3.93818	-2.91157	-2.74239	-0.429875	-1.23958	3.22458
221773_at	ELK3	-0.250894	-0.161309	1.86786	-1.11298	1.42463	-3.65925	-5.02157	-0.645149	-1.34665	3.21451
226002_at	GAB1	-4.14867	-4.82739	-1.33279	-4.41289	-4.41413	-4.72133	-4.68293	-4.61347	-4.54583	3.21304
228805_at	C5orf25	1.18745	-0.594286	1.38575	-3.74774	-4.22319	-0.900119	-4.77695	0.272795	-1.826	3.21175
218353_at	RGS5	-3.88338	-4.39223	-1.15498	-4.65054	-4.59843	-4.43202	-4.94333	-3.65673	-4.36524	3.21026
237737_at	LOC100289026	-2.39118	-1.42962	0.455419	-3.98895	-0.199767	-4.01256	-3.08449	-4.15621	-2.75182	3.20724
204487_s_at	KCNQ1	-2.01791	-2.59101	0.869511	-2.59393	-1.86762	-2.17737	-2.4936	-2.61117	-2.33609	3.2056
208811_s_at	DNAJB6 /// TMEM135	-1.17063	1.20629	4.10203	1.7395	1.79142	0.565413	1.3358	0.835826	0.900517	3.20151
229404_at	TWIST2	-3.33555	-3.84146	-0.684629	-4.32385	-4.31921	-3.29311	-4.076	-4.00923	-3.88549	3.20086
1554697_at	ADAMTS9	-3.88338	-3.75556	-0.750935	-3.59575	-3.93818	-3.8565	-4.28326	-4.34466	-3.95104	3.20011
219506_at	C1orf54	-0.176319	-2.70324	1.94678	-2.07195	-2.78729	-1.91277	1.2449	-0.356661	-1.2519	3.19868
1552578_a_at	MYO3B	-4.14867	-0.391581	1.00237	0.766004	-4.7617	-4.01256	-0.620162	-2.19565	-2.1949	3.19727
201242_s_at	ATP1B1	-0.756985	-4.57457	1.87184	1.21863	-4.50642	-3.54069	2.60295	0.3991	-1.30828	3.18013
229360_at	ZNF280B	-1.28977	-4.74701	0.798163	-1.41927	-4.41413	-1.79819	-0.789446	-2.19565	-2.37907	3.17723
219312_s_at	ZBTB10	-3.07528	-5.04454	-0.516669	-2.19049	-5.12434	-4.46593	-5.16794	-0.76672	-3.69075	3.17408
242285_at	-	-3.07528	0.318033	-0.496873	-4.57176	-4.41413	-4.36877	-4.85857	-4.71791	-3.66977	3.1729
212930_at	ATP2B1	-1.41699	-3.58455	0.684809	-2.36251	-2.49161	-4.16196	-3.32466	-0.0406148	-2.48327	3.16808
229032_at	WSCD2	-2.82911	-2.94019	0.476965	-3.01285	-2.23143	-1.74319	-2.94034	-3.13295	-2.69001	3.16697
220205_at	TPTE	-4.75737	-3.00556	-1.33279	-4.93704	-4.7617	-4.05129	-5.02157	-4.96254	-4.49958	3.16679
1556054_at	-	-4.14867	-2.18793	0.205048	-1.65431	-2.38412	-3.8565	-2.06914	-4.34466	-2.94933	3.15438
233562_at	LOC84856	-2.82911	-3.50533	-0.0756725	-3.25757	-3.49266	-1.85549	-3.8741	-3.79565	-3.22999	3.15432
235203_at	-	-3.60773	-5.34518	-0.165625	-2.79562	-4.84794	-4.63879	-2.12086	0.137902	-3.31689	3.15126
1566600_at	-	-4.14867	-4.90385	-1.63596	-4.93704	-4.92008	-4.4034	-5.02157	-5.17028	-4.78641	3.15046
216012_at	-	-3.60773	-3.92866	-1.15498	-4.80226	-4.31921	-4.12617	-4.85857	-4.46652	-4.3013	3.14632
220234_at	CA8	-3.07528	-4.30087	-0.641511	-4.06632	-3.57111	-3.65925	-3.8741	-3.96762	-3.78779	3.14628
1552957_at	DNAH6	-3.88338	-4.74701	-1.39525	-4.57176	-4.84794	-4.01256	-4.68293	-5.03265	-4.53975	3.1445
204393_s_at	ACPP	-4.37987	-4.30087	-1.33279	-4.32385	-5.05852	-3.65925	-4.68293	-4.92804	-4.47619	3.1434
216462_at	-	-4.37987	-5.16987	-1.67293	-5.12563	-5.18525	-4.20331	-4.68293	-4.96254	-4.81563	3.1427
204422_s_at	FGF2	-3.60773	-2.48124	-0.750935	-4.57176	-4.84794	-4.49726	-3.08449	-4.15621	-3.89238	3.14144
208637_x_at	ACTN1	-3.33555	-2.59101	0.931421	-0.204446	-2.54756	-2.46875	-2.94034	-1.36097	-2.20695	3.13837
224819_at	TCEAL8	-0.408611	-5.29169	1.4943	0.832501	-5.12434	-2.39753	1.07311	-0.165195	-1.64025	3.13455
1552538_a_at	KIF6	-3.07528	-4.74701	-0.967471	-4.73058	-4.59843	-2.70066	-4.59123	-4.27085	-4.102	3.13453
236293_at	RHOH	-2.60066	-3.92866	-0.0610641	-1.02079	-4.67985	-4.46593	-0.522478	-5.13079	-3.19274	3.13168
202973_x_at	FAM13A	-3.88338	-3.92866	1.16569	0.367102	-2.72693	0.459085	0.455444	-4.46652	-1.96055	3.12624
204417_at	GALC	-1.17063	-1.33825	0.0637496	-4.86896	-4.84794	-4.52507	0.103599	-4.78501	-3.06175	3.1255
1560739_a_at	-	-3.60773	-3.20606	-0.0476927	-3.01285	-0.808028	-4.36877	-4.85857	-2.33471	-3.17096	3.12327
201005_at	CD9 /// LOC100652804 /// LOC100653288	-3.07528	0.0498408	0.476965	-4.73058	1.04569	-3.02097	-4.85857	-3.9332	-2.64615	3.12312
1568878_at	-	-3.07528	-4.74701	-0.893453	-4.57176	-4.41413	-4.01256	-2.74239	-4.53469	-4.01398	3.12052
218931_at	RAB17	-2.01791	-3.58455	0.0501537	-3.1958	-2.78729	-2.98602	-3.78019	-3.10702	-3.06554	3.1157
210479_s_at	RORA	-4.37987	-1.8029	-0.245457	-3.90546	-5.05852	-3.54069	-0.327026	-4.49817	-3.35895	3.11349
219400_at	CNTNAP1	-3.60773	-0.391581	0.565212	-3.38533	-3.33743	-1.53522	-3.58452	-1.97916	-2.54585	3.11106
203650_at	PROCR	-3.07528	-4.57457	-1.18202	-4.93704	-4.84794	-3.93327	-4.85857	-3.824	-4.29295	3.11093
227354_at	PAG1	-0.408611	-4.82739	0.32567	-0.728576	-3.04342	-4.08605	-1.52758	-4.86021	-2.78312	3.10879
210948_s_at	LEF1	-4.75737	-4.39223	-0.773491	-3.59575	-4.84794	-2.62987	-2.12086	-4.82685	-3.88155	3.10806
1565599_at	-	-4.37987	-4.01832	-1.24315	-4.49208	-3.41284	-3.78042	-5.09599	-5.26948	-4.34985	3.1067
211962_s_at	ZFP36L1	2.32239	-1.06727	2.9666	-2.19049	1.43951	-3.09807	0.690744	0.92633	-0.139551	3.10615
207283_at	RPL23AP32	1.09142	-4.90385	0.885882	-3.25757	-2.91014	-2.84144	-3.16058	0.441724	-2.22006	3.10594
212960_at	TBC1D9	-3.07528	-3.6665	-0.516669	-4.65054	-3.74897	-2.59881	-3.78019	-3.824	-3.62061	3.10394
209692_at	EYA2	-4.37987	-4.57457	-0.943726	-3.82704	-4.03455	-3.37005	-4.17812	-3.96762	-4.0474	3.10368
222891_s_at	BCL11A	-0.49129	-4.30087	2.22719	0.637329	-5.18525	0.743338	-0.0228258	2.52246	-0.871015	3.0982
210426_x_at	RORA	-4.37987	-2.05075	-0.40289	-3.98895	-4.99112	-4.01256	-0.294481	-4.78501	-3.50039	3.0975
217047_s_at	FAM13A	-4.14867	-3.58455	0.781557	-0.301036	-3.93818	0.201614	-0.131557	-4.30638	-2.31554	3.09709
215116_s_at	DNM1	-2.19688	-4.11405	-0.279129	-4.2399	-3.93818	-2.42869	-3.0092	-3.69366	-3.37436	3.09523
217599_s_at	MDFIC	-0.327247	-1.28056	0.205048	-1.50383	-4.99112	-3.93327	-4.3935	-3.79565	-2.88931	3.09436
228416_at	ACVR2A	-2.39118	-3.6665	-0.477933	-4.57176	-4.59843	-4.05129	-3.40597	-2.31261	-3.57111	3.09317
230789_at	ZNF280B	-4.14867	-4.90385	0.115719	-2.3168	-4.7617	-2.42869	-1.79938	-0.476016	-2.97644	3.09216
235843_at	-	-4.14867	-2.37809	-0.684629	-3.01285	-4.59843	-3.37005	-4.68293	-4.23728	-3.77547	3.09084
242303_at	NRG2	-2.82911	-3.34745	-0.245457	-3.07101	-3.74897	-3.49692	-3.8741	-2.97578	-3.33476	3.08931
235549_at	RNF144B	-3.33555	-4.20296	-1.24315	-4.73058	-4.7617	-3.78042	-4.49037	-4.99514	-4.3281	3.08495
209637_s_at	RGS12	-4.37987	-4.30087	-1.07099	-4.49208	-3.74897	-3.49692	-4.28326	-4.38818	-4.15573	3.08475
206866_at	CDH4	-2.19688	-3.6665	-0.197708	-3.1958	-2.91014	-3.29311	-3.78019	-3.9332	-3.28226	3.08455
227372_s_at	BAIAP2L1	3.27198	-4.97485	1.2642	-4.86896	1.62801	-1.00155	-4.94333	-1.84565	-1.81919	3.08339
203637_s_at	MID1	-1.06095	-3.34745	0.476965	-2.4533	-4.84794	-0.145764	-4.076	-2.29061	-2.60314	3.08011
202599_s_at	NRIP1	-0.95457	-5.04454	0.178993	0.287548	-5.05852	-4.85093	-4.49037	-0.180786	-2.89888	3.07787
233587_s_at	SIPA1L2	-3.07528	-4.48649	-0.597407	-4.41289	-1.32373	-2.98602	-4.94333	-4.49817	-3.67513	3.07772
233914_s_at	SBF2	-3.60773	-1.28056	0.290979	-4.2399	-1.91146	-2.66617	-2.27064	-3.52549	-2.78599	3.07697
235085_at	SGK223	-0.663917	-3.20606	0.805911	-1.06769	-3.33743	-0.526929	-3.68072	-3.39917	-2.26885	3.07476
212151_at	PBX1	-2.60066	-1.2538	1.10662	-3.82704	-3.33743	-2.11264	1.8068	-2.43457	-1.96562	3.07224
237269_at	-	-3.88338	-4.20296	-1.33279	-4.06632	-4.12241	-4.74941	-4.59123	-5.20292	-4.40266	3.06987
239919_at	TBX5-AS1	-3.88338	-4.66241	-1.24315	-5.00193	-4.67985	-3.6946	-4.49037	-3.75754	-4.31001	3.06686
219764_at	FZD10	-3.88338	-4.74701	-1.15498	-4.49208	-4.12241	-2.59881	-4.94333	-4.75298	-4.22	3.06502
244600_at	-	-0.49129	0.795451	1.59758	-1.8523	-3.74897	-1.82767	-3.08449	-0.0544611	-1.46625	3.06383
214449_s_at	RHOQ	-3.07528	-0.594286	0.739188	-0.709509	-3.33743	-3.25511	-3.97205	-1.32589	-2.32422	3.06341
204823_at	NAV3	-3.60773	-4.74701	-0.576795	-3.82704	-3.74897	-3.97556	-1.49394	-4.08082	-3.64015	3.06336
1556989_at	-	-3.07528	-4.30087	-1.21154	-5.00193	-4.67985	-3.49692	-4.68293	-4.679	-4.27383	3.06229
227361_at	HS3ST3B1	-4.58504	-2.76615	-0.662742	-5.062	-1.45444	-4.55725	-2.43613	-5.20292	-3.72342	3.06068
210136_at	MBP	-1.17063	0.760576	1.08589	-3.90546	0.872123	-2.70066	-4.17812	-3.49249	-1.97352	3.05941
214036_at	EFNA5	-1.55222	-3.2821	0.217628	-2.64126	-3.11433	-2.76904	-3.58452	-2.94696	-2.84149	3.05912
206377_at	FOXF2	-3.60773	-4.48649	-0.893453	-4.65054	-4.41413	-2.30048	-3.78019	-4.42708	-3.95238	3.05892
212224_at	ALDH1A1	-3.88338	-5.04454	-1.56259	-4.86896	-4.99112	-3.29311	-5.02157	-5.23694	-4.61995	3.05736
220393_at	LGSN	-3.60773	-4.90385	-1.49335	-3.59575	-5.18525	-4.33353	-5.16794	-5.03265	-4.54667	3.05332
206471_s_at	PLXNC1	-1.28977	-0.730046	0.869511	-0.533058	-4.22319	-2.91157	-0.956703	-4.61347	-2.17969	3.0492
1552440_at	GPR182	-1.7008	-4.39223	-0.556473	-4.49208	-4.59843	-1.94129	-3.49574	-4.61347	-3.60486	3.04839
204848_x_at	HBG1 /// HBG2 /// LOC100653006 /// LOC100653319	-1.85679	-2.81895	0.515722	-2.4975	-3.11433	-1.82767	-3.0092	-2.56571	-2.52716	3.04288
226911_at	EGFLAM	-3.60773	-4.01832	-0.09088	-4.06632	-1.22981	-2.02462	-3.58452	-3.39917	-3.13293	3.04205
1553394_a_at	TFAP2B	-3.88338	-4.74701	-1.52935	-5.12563	-4.41413	-4.4034	-4.59123	-4.78501	-4.56426	3.03491
1569025_s_at	FAM13A	-3.60773	-4.20296	-0.0197101	0.201703	-4.84794	-4.16196	0.0299346	-4.78501	-3.05342	3.03371
229568_at	MOB3B	-3.60773	-0.711029	0.254372	-3.32312	-4.59843	-3.17456	-2.21622	-1.78912	-2.77432	3.02869
207712_at	BAGE	-4.58504	-4.74701	-1.21154	-4.86896	-3.84321	-4.63879	-4.85857	-2.1389	-4.24007	3.02853
232726_at	-	-3.88338	-4.97485	-0.918571	-4.73058	-2.08458	-3.09807	-4.28326	-4.57222	-3.9467	3.02813
201625_s_at	INSIG1	0.65238	-0.0968326	3.10806	0.51518	1.82059	0.213952	-0.172581	-2.37084	0.080264	3.0278
203505_at	ABCA1	-4.14867	-4.66241	-1.56259	-4.80226	-5.34639	-3.89755	-4.85857	-4.38818	-4.58629	3.0237
1559283_a_at	CNPY1	-4.37987	-4.82739	-1.71098	-4.86896	-5.05852	-3.65925	-5.02157	-5.30698	-4.73179	3.02081
1555829_at	ESYT2	-4.37987	-4.82739	-1.01873	-3.98895	-2.78729	-3.61874	-3.78019	-4.8901	-4.03893	3.0202
1553474_at	LOC100288966 /// POTEB /// POTEC /// POTED	-4.37987	-5.29169	-1.95156	-5.17676	-5.05852	-4.72133	-4.85857	-5.30698	-4.97053	3.01897
208206_s_at	RASGRP2	-2.39118	-3.20606	-0.0055488	-3.66971	-1.4883	-2.11264	-4.3935	-3.9024	-3.0234	3.01785
214761_at	ZNF423	-3.33555	-3.06897	0.973848	0.910705	-2.43734	-3.93327	-4.28326	1.87911	-2.03837	3.01222
213558_at	PCLO	-2.60066	-3.75556	0.00836988	-4.1544	-4.12241	-2.98602	1.31202	-4.71791	-3.00356	3.01193
220916_at	-	-1.7008	-3.92866	-0.798239	-4.2399	-4.50642	-3.49692	-4.49037	-4.30638	-3.80992	3.01168
229815_at	TMEM161B-AS1	-2.01791	-2.37809	0.00836988	-3.90546	-4.03455	-2.20617	-4.3935	-2.08581	-3.00307	3.01144
235891_at	DNM3OS /// MIR214 /// MIR3120	-4.58504	-4.82739	-1.33279	-4.41289	-4.03455	-3.29311	-4.17812	-5.06651	-4.34252	3.00973
222506_at	LMBR1	-4.14867	-3.34745	-0.597407	-3.98895	-3.49266	-3.02097	-3.24094	-4.00923	-3.60698	3.00957
227856_at	C4orf32	-4.14867	1.60423	2.19926	0.772306	0.864386	-2.80343	-1.93242	-0.0179019	-0.808785	3.00804
229723_at	TAGAP	1.58587	-4.90385	-0.516669	-2.95909	-4.67985	-3.41588	-5.40676	-4.8901	-3.52424	3.00757
218847_at	IGF2BP2	-2.60066	-4.39223	0.938488	-4.49208	0.73953	-0.688785	-4.17812	1.17464	-2.06253	3.00102
230276_at	FAM49A	-0.576904	-5.11007	-1.07099	-4.32385	-4.50642	-3.54069	-5.23041	-5.20292	-4.07018	2.9992
232226_at	LRRC4C	-3.07528	-4.66241	-0.09088	-3.01285	-3.04342	-2.42869	-0.541674	-4.86021	-3.08922	2.99834
228144_at	ZNF300	-4.37987	-4.66241	-1.56259	-4.86896	-4.03455	-4.05129	-5.02157	-4.8901	-4.55839	2.99581
204726_at	CDH13	-4.75737	-5.11007	-1.71098	-4.73058	-4.59843	-4.36877	-4.49037	-4.8901	-4.70653	2.99555
238067_at	TBC1D8B	-4.58504	-5.16987	-2.13094	-5.28378	-5.40257	-4.72133	-5.40676	-5.30698	-5.12519	2.99425
226653_at	MARK1	-4.14867	-5.04454	-0.943726	-4.06632	-4.50642	-4.61092	-2.12086	-3.0533	-3.93586	2.99213
201858_s_at	SRGN	-3.33555	5.10253	6.08941	3.84351	4.08379	2.96851	4.79528	4.25111	3.10131	2.9881
223194_s_at	SLC22A23	-2.39118	-2.2341	0.877863	-3.25757	-3.49266	-2.08588	-2.61464	1.31518	-2.10869	2.98656
203641_s_at	COBLL1	-3.07528	-4.30087	0.254372	-2.95909	-4.41413	-3.45388	0.481677	-1.39632	-2.73113	2.9855
235744_at	PPTC7	-4.14867	-1.30991	0.75691	-0.807101	-0.183876	-2.46875	-2.55423	-4.11909	-2.22737	2.98428
211731_x_at	SSX3	-2.39118	-3.2821	-0.165625	-3.45691	-3.41284	-2.66617	-3.40597	-3.43073	-3.14942	2.98379
228478_at	-	-4.75737	-0.814617	1.67148	-0.0787947	0.47839	-1.04487	-1.0073	-1.94862	-1.31045	2.98193
241864_x_at	-	-3.88338	-4.74701	-1.12659	-4.49208	-5.05852	-4.58328	-2.94034	-3.0533	-4.10827	2.98169
1558014_s_at	FAR1	-4.37987	-3.4289	-0.197708	-2.59393	-2.66426	-4.23543	-2.27064	-2.65656	-3.17566	2.97795
231936_at	HOXC9	-1.28977	1.53268	0.455419	-3.38533	-3.74897	-3.3319	-3.8741	-3.55868	-2.5223	2.97771
232523_at	MEGF10	-4.37987	-4.74701	-1.74932	-4.86896	-5.05852	-3.97556	-5.16794	-4.8901	-4.72685	2.97753
202859_x_at	IL8	-2.60066	-3.58455	-0.967471	-3.52391	-4.59843	-4.05129	-4.68293	-4.57222	-3.94486	2.97739
214293_at	40787	-2.19688	-2.37809	-0.0330394	-2.69227	-4.50642	-3.41588	-3.68072	-2.19565	-3.00942	2.97638
203456_at	PRAF2	-2.82911	-0.147763	0.684809	-2.64126	-2.54756	-2.76904	-2.21622	-2.86987	-2.28869	2.9735
229576_s_at	TBX3	-2.39118	-4.11405	-0.165625	-3.25757	-3.84321	-3.09807	-2.80727	-2.45234	-3.13767	2.97204
211160_x_at	ACTN1	-3.60773	-3.34745	0.166445	-1.23258	-2.43734	-2.59881	-4.49037	-1.89854	-2.80183	2.96827
222880_at	AKT3	-4.37987	-1.20076	0.166445	-2.03295	-1.86762	-2.70066	-3.40597	-4.00923	-2.79958	2.96602
231513_at	-	-2.82911	-4.66241	1.40688	-1.20708	-0.831469	-0.294375	3.55818	-4.64496	-1.55875	2.96563
215028_at	SEMA6A	-4.37987	-5.16987	1.40688	0.779072	-2.8512	1.01062	0.174236	-0.448921	-1.55513	2.96201
217196_s_at	CAMSAP2	-4.14867	-0.793732	1.56324	-2.03295	-0.504005	-3.8565	1.565	-0.0044005	-1.39646	2.95971
202975_s_at	RHOBTB3	-1.41699	-2.87895	0.141401	-3.66971	-4.31921	-0.326771	-3.8741	-3.21735	-2.81473	2.95613
225685_at	CDC42EP3	-1.55222	-0.286497	-0.330231	-4.32385	-5.34639	-4.16196	-2.55423	-4.75298	-3.28259	2.95236
207050_at	CACNA2D1	-2.19688	-4.11405	-0.279129	-3.82704	-3.11433	-3.29311	-2.55423	-3.49249	-3.22745	2.94832
201627_s_at	INSIG1	-1.28977	1.16455	4.25073	1.67804	2.49081	3.19344	1.24997	0.633194	1.30289	2.94784
202619_s_at	PLOD2	-4.14867	-4.57457	0.32567	-4.1544	3.08928	0.933297	-4.59123	-4.8901	-2.61948	2.94515
235315_at	TSC22D1	-3.60773	-2.81895	0.0637496	-3.25757	-3.93818	-3.45388	-2.4936	-0.583623	-2.87908	2.94282
204165_at	WASF1	-1.06095	-3.4289	0.952682	0.0127698	-3.93818	-1.50523	-2.37939	-1.61526	-1.98788	2.94056
224036_s_at	LMBR1	-2.60066	-2.14051	-0.261942	-3.98895	-3.04342	-4.08605	-3.8741	-2.68094	-3.20209	2.94015
1562587_at	CLNK	-3.60773	-3.20606	-1.04418	-3.32312	-4.7617	-3.06156	-5.02157	-4.8901	-3.98169	2.93751
237321_at	LOC100506457	-2.19688	-3.58455	-0.477933	-3.74774	-4.22319	-2.80343	-3.78019	-3.55868	-3.41352	2.93559
206858_s_at	HOXC6	0.396498	2.7726	2.48799	-3.59575	-3.41284	0.250842	-1.03296	1.49075	-0.447266	2.93525
213562_s_at	SQLE	-2.82911	0.366364	2.23335	0.684875	-1.99579	1.06611	-0.765976	-1.43199	-0.700788	2.93414
218706_s_at	GRAMD3	-3.60773	-0.456324	-0.279129	-3.82704	-4.84794	-4.61092	-1.17232	-3.96762	-3.21284	2.93371
225009_at	CMTM4	-4.58504	-0.970351	0.885882	-1.18297	-0.394382	0.647674	-4.17812	-3.65673	-2.0457	2.93159
201137_s_at	HLA-DPB1	-1.28977	5.03701	4.74881	2.79311	2.82153	-1.06643	1.78175	2.66522	1.82035	2.92846
229242_at	TNFSF15	-3.33555	-4.39223	-1.09965	-3.90546	-4.50642	-3.54069	-4.49037	-4.00923	-4.02571	2.92606
210550_s_at	RASGRF1	1.6723	-4.48649	-0.279129	-4.41289	-4.22319	-3.21471	-4.17812	-3.59154	-3.20495	2.92582
233029_at	OBSCN	-2.19688	-1.96578	-0.597407	-4.2399	-3.93818	-4.08605	-4.076	-4.15621	-3.52272	2.92531
213241_at	PLXNC1	1.09142	0.8224	2.47826	0.969106	-2.78729	-1.00155	-0.279297	-1.92898	-0.444885	2.92315
209459_s_at	ABAT	-2.01791	-3.1412	-0.727327	-5.23411	-3.11433	-3.93327	-5.16794	-2.92603	-3.64783	2.9205
218627_at	DRAM1	-0.756985	-0.970351	1.38045	-2.23271	-1.8264	-2.94451	-1.2305	-0.798314	-1.53711	2.91756
242671_at	-	-3.07528	-3.58455	-0.641511	-3.98895	-4.22319	-2.0537	-4.49037	-3.49249	-3.55836	2.91685
227312_at	SNTB2	-3.07528	-3.6665	-0.181817	-2.95909	-2.97515	-3.8565	-3.8741	-1.27067	-3.09676	2.91494
227161_at	NOM1	-2.82911	-1.58813	1.61747	-0.0551889	-0.012065	-1.53522	0.0174879	-3.07986	-1.29744	2.91491
220161_s_at	EPB41L4B	1.84387	-0.121959	2.29026	-2.4533	-3.93818	0.0477191	0.0174879	0.268855	-0.619358	2.90962
203029_s_at	PTPRN2	-2.60066	2.43901	2.97402	-1.99624	2.20714	2.41901	-3.32466	1.30978	0.0647659	2.90925
238575_at	OSBPL6	-3.88338	-4.30087	-0.496873	-0.375309	-2.54756	-3.81975	-4.17812	-4.71791	-3.40327	2.9064
1565951_s_at	CHML	-4.58504	-4.90385	-0.0476927	-0.747192	-2.38412	-3.6946	-1.35757	-3.00016	-2.95322	2.90553
214046_at	FUT9	-4.75737	-4.90385	-1.95156	-5.00193	-5.18525	-4.36877	-4.59123	-5.17028	-4.8541	2.90254
223397_s_at	NIP7	-1.7008	-0.970351	2.34934	0.813033	-1.35789	-1.13046	0.0676329	0.431987	-0.54955	2.89889
233865_at	NPAS3	-1.7008	-4.66241	-1.01873	-4.1544	-4.41413	-4.08605	-3.97205	-4.42708	-3.9167	2.89797
240358_at	-	-3.33555	-3.20606	-0.279129	-3.32312	-3.11433	-1.79819	-3.40597	-4.04854	-3.17597	2.89684
210036_s_at	KCNH2	-0.663917	-1.45987	0.938488	-0.767484	-3.04342	-2.94451	-3.97205	-0.855422	-1.9581	2.89658
215138_s_at	KAZN	-2.39118	-3.58455	0.141401	-2.73949	-3.41284	-1.04487	-3.40597	-2.70131	-2.75432	2.89572
212119_at	RHOQ	0.0975963	0.0949407	2.28162	0.249788	-2.23143	-0.561993	-1.93242	-0.0139691	-0.613927	2.89555
218870_at	ARHGAP15	1.71321	-0.121959	2.17223	-1.6857	0.269378	-3.17456	-3.8741	1.81368	-0.722865	2.8951
244610_x_at	-	-2.39118	-5.23074	-0.943726	-3.52391	-4.99112	-4.36877	-3.49574	-2.86987	-3.83876	2.89503
1562848_at	-	-3.33555	-4.39223	-0.773491	-3.66971	-3.74897	-3.81975	-2.80727	-3.9024	-3.66798	2.89449
219771_at	TBC1D8B	-4.14867	-4.90385	-1.42947	-4.1544	-4.59843	-3.49692	-4.49037	-4.46652	-4.32273	2.89326
203477_at	COL15A1	-4.75737	1.71432	-0.439637	-4.80226	-0.523265	-4.58328	-5.09599	-5.26948	-3.33104	2.89141
218888_s_at	NETO2	-0.756985	-4.48649	1.6125	1.15214	-4.84794	-0.688785	0.196672	0.480186	-1.27874	2.89125
209781_s_at	KHDRBS3	-2.19688	-2.81895	1.29906	0.459292	-4.12241	-3.02097	2.69612	-2.1389	-1.59181	2.89087
202771_at	PIEZO1	-2.60066	-0.594286	3.11183	1.45361	1.30128	0.033723	-0.00856665	1.96503	0.221447	2.89038
209823_x_at	HLA-DQB1 /// LOC100293977	-2.39118	1.7108	3.29032	4.48668	1.41948	-2.56626	-0.982905	1.23087	0.415354	2.87497
232628_at	-	-3.60773	-4.82739	-0.09088	-0.888976	-4.50642	-1.4098	-0.430991	-5.06651	-2.96255	2.87167
225998_at	GAB1	-3.88338	-3.6665	-0.348391	-2.14882	-2.78729	-3.54069	-3.16058	-3.34158	-3.21841	2.87002
235371_at	GXYLT2	-4.37987	-2.59101	0.83874	-2.07195	-3.57111	-0.264472	0.666445	-1.99925	-2.03017	2.86891
223805_at	OSBPL6	-0.95457	-4.30087	0.515722	0.629999	-0.5434	-2.88224	-4.3935	-4.00923	-2.35054	2.86626
238426_at	TMEM130	-4.14867	-4.82739	-1.52935	-4.57176	-4.50642	-4.08605	-3.97205	-4.64496	-4.3939	2.86455
204681_s_at	RAPGEF5	-3.07528	-4.74701	-1.07099	-2.79562	-4.03455	-4.26784	-4.28326	-4.34466	-3.93546	2.86448
202409_at	IGF2 /// INS-IGF2	-4.37987	-3.58455	-0.845251	-4.2399	-4.84794	-3.45388	-3.97205	-1.48297	-3.70874	2.86349
219393_s_at	AKT3	-3.88338	-3.06897	-0.330231	-2.69227	-2.8512	-2.70066	-3.24094	-3.9024	-3.1914	2.86117
216109_at	MED13L	-1.41699	-1.55515	-0.135168	-5.00193	-2.49161	-4.16196	-4.076	-2.25229	-2.9937	2.85854
226350_at	CHML	-3.60773	-1.22802	2.81184	1.85988	1.11248	-0.509076	1.68494	0.37822	-0.0441847	2.85602
241483_at	CLNK	-4.58504	-2.48124	-1.42947	-4.2399	-5.18525	-3.3319	-5.09599	-5.06651	-4.28369	2.85422
221884_at	MECOM	-3.88338	-3.2821	0.0225712	-0.56604	-3.41284	-4.16196	-0.310598	-4.19755	-2.83064	2.85321
208296_x_at	TNFAIP8	0.868721	1.44507	3.27764	2.25157	1.38502	-1.08768	-2.43613	0.54649	0.424725	2.85292
205268_s_at	ADD2	-3.60773	-3.34745	0.739188	-0.434134	0.848904	-2.70066	-3.68072	-1.86474	-2.11236	2.85155
228107_at	LOC100127983	-3.07528	-4.01832	-0.213041	-3.98895	-4.7617	-1.13046	-3.49574	-0.976902	-3.06391	2.85087
225651_at	UBE2E2	1.73223	-4.20296	0.900996	-1.47314	-4.41413	-2.23726	-1.88567	-1.15791	-1.94841	2.8494
205226_at	PDGFRL	-1.17063	-3.92866	0.166445	0.474681	-4.41413	-2.30048	-3.8741	-3.55868	-2.68172	2.84816
220116_at	KCNN2	0.74241	-5.29169	-0.213041	-3.59575	-4.92008	-4.23543	-3.58452	-0.528661	-3.0591	2.84606
224991_at	CMIP	-4.14867	-3.00556	-0.150785	-2.84469	-3.26	-1.82767	-3.40597	-2.47349	-2.99515	2.84436
1558738_at	NOL3	-2.19688	-2.81895	0.48679	-3.59575	-2.18411	-2.27098	-2.74239	-0.659072	-2.35259	2.83938
1552393_at	ENTHD1	-4.37987	-5.23074	-2.08162	-5.062	-5.05852	-4.63879	-5.09599	-4.96254	-4.91835	2.83672
203706_s_at	FZD7	-4.58504	-2.64657	-0.439637	-2.27291	-4.50642	-4.05129	-2.87206	-1.99925	-3.27622	2.83658
1558850_s_at	LOC284276	-3.07528	-3.2821	-0.477933	-4.06632	-2.72693	-2.42869	-3.68072	-3.9332	-3.31332	2.83539
204646_at	DPYD	-3.33555	0.471801	0.3794	-0.114602	-1.4883	-4.52507	-5.23041	-2.94696	-2.45273	2.83213
227230_s_at	KIAA1211	-1.7008	-3.34745	-0.0055488	-2.79562	0.280701	-3.97556	-3.78019	-4.53469	-2.83623	2.83068
224724_at	SULF2	-2.01791	-4.20296	-1.15498	-4.32385	-4.7617	-3.25511	-4.68293	-4.64496	-3.9842	2.82923
230087_at	PRIMA1	-3.88338	-3.4289	-0.821927	-3.66971	-4.03455	-2.66617	-3.97205	-3.86707	-3.64598	2.82405
212209_at	MED13L	-0.663917	0.480851	2.61119	-1.75195	0.556001	-0.597933	-0.00856665	0.521417	-0.209157	2.82035
204761_at	USP6NL	-2.39118	-4.82739	-0.439637	-2.69227	-4.67985	-3.57208	-1.97523	-2.68094	-3.25985	2.82021
222326_at	-	-4.75737	-2.81895	-0.261942	-4.73058	-4.59843	-4.16196	1.27906	-1.77296	-3.08017	2.81823
204440_at	CD83	4.69112	1.39505	4.40004	2.57475	0.323443	-1.04487	1.0552	2.09324	1.58399	2.81605
235391_at	FAM92A1	0.163137	-5.11007	0.32567	-4.41289	-5.18525	-1.50523	-0.541674	-0.814944	-2.4867	2.81237
220488_s_at	BCAS3	-1.7008	-2.18793	1.21558	-2.40791	0.0010542	-2.94451	0.0676329	-1.99925	-1.59596	2.81154
222413_s_at	MLL3	-3.33555	-0.161309	2.12188	1.0887	0.908401	-0.0758923	-0.46781	-2.77231	-0.687967	2.80985
232512_at	-	-3.60773	-4.39223	-1.01873	-4.65054	-3.18987	-2.27098	-4.28326	-4.38818	-3.82611	2.80739
223449_at	SEMA6A	-3.07528	-3.92866	1.60308	0.644218	-2.23143	1.64297	-1.0073	-0.467923	-1.20334	2.80643
238784_at	DPY19L2	-4.14867	-4.48649	-0.40289	-1.50383	-4.03455	-2.14612	-4.85857	-1.28373	-3.20885	2.80596
209305_s_at	GADD45B	-1.85679	-0.633462	1.45337	-0.449007	-1.8264	-0.938808	-1.71785	-1.99925	-1.34594	2.79931
218711_s_at	SDPR	-3.33555	-4.74701	-1.36396	-4.2399	-4.22319	-3.49692	-4.94333	-4.15621	-4.16316	2.7992
203547_at	CD4	-1.17063	-1.72722	1.20906	-2.69227	-0.0244468	-1.13046	-3.40597	-0.968421	-1.58849	2.79755
241752_at	SLC8A1	-3.60773	-4.74701	-1.33279	-5.062	-4.41413	-1.82767	-4.85857	-4.38818	-4.12933	2.79654
210175_at	GCFC2	-3.33555	-1.72722	1.29906	-1.15879	-0.012065	-3.6946	-0.218181	-0.332243	-1.49695	2.79601
1558166_at	MGC16275	-3.07528	-3.75556	-1.09965	-4.49208	-4.12241	-4.08605	-3.49574	-4.23728	-3.89491	2.79526
220771_at	LINC00328	-4.58504	-4.97485	-1.82658	-5.17676	-4.59843	-4.12617	-4.68293	-4.19755	-4.62025	2.79366
217371_s_at	IL15	-4.37987	-0.147763	-0.165625	-2.64126	-3.93818	-3.89755	-2.43613	-3.2731	-2.95912	2.79349
237206_at	MYOCD	-1.06095	-4.66241	-1.33279	-4.93704	-4.41413	-4.26784	-4.85857	-4.679	-4.12571	2.79292
213418_at	HSPA6	-1.28977	-2.81895	0.496399	-3.74774	-2.54756	0.503106	-2.67629	-3.49249	-2.29567	2.79207
239010_at	LOC100653149	-3.60773	-5.11007	-1.63596	-4.86896	-4.92008	-4.4034	-4.49037	-3.59154	-4.42745	2.79149
237576_x_at	LOC100506480	-2.82911	-4.30087	-0.845251	-4.2399	-4.22319	-2.70066	-3.68072	-3.43073	-3.62931	2.78406
243514_at	-	-2.19688	-1.58813	0.103982	-3.90546	-2.6065	-2.84144	-3.8741	-1.74179	-2.67919	2.78317
1555268_a_at	GRID1	-4.58504	-4.66241	-1.09965	-3.82704	-3.57111	-3.09807	-3.8741	-3.52549	-3.87761	2.77796
1556373_a_at	-	-2.39118	-1.45987	0.434797	-3.32312	-1.00463	-1.91277	-4.28326	-2.01436	-2.34131	2.77611
215147_at	-	-3.88338	-3.34745	-0.496873	-3.52391	-2.33165	-1.63825	-4.59123	-3.59154	-3.27249	2.77561
213502_x_at	GUSBP11	0.450307	-1.2538	1.92548	-0.931323	-1.32373	-0.376	-0.858097	-1.65609	-0.84982	2.7753
230746_s_at	-	-3.60773	-2.70324	-1.18202	-4.86896	-4.99112	-4.30465	-4.94333	-2.27301	-3.956	2.77398
212526_at	SPG20	-4.14867	-3.84146	-1.18202	-4.49208	-0.0681974	-4.696	-5.16794	-5.26948	-3.95483	2.77281
206864_s_at	HRK	-1.55222	-4.30087	-1.07099	-4.73058	-4.12241	-2.70066	-5.02157	-4.46652	-3.84212	2.77113
229498_at	MBNL3	-0.49129	-3.84146	0.869511	-2.1112	-1.86762	-0.561993	-4.49037	0.054007	-1.90142	2.77093
227176_at	SLC2A13	-2.19688	-1.45987	0.712255	-0.0787947	-3.84321	-2.80343	-2.27064	-1.75688	-2.05853	2.77079
1558714_at	-	-3.60773	-4.66241	-1.04418	-5.12563	-4.41413	-3.97556	-4.68293	-0.22203	-3.81292	2.76873
210260_s_at	TNFAIP8	1.05748	1.92736	3.64609	2.40576	1.47023	-0.277726	-1.88567	1.44521	0.877521	2.76857
206070_s_at	EPHA3	-4.75737	-4.90385	-1.95156	-5.28378	-5.44771	-4.63879	-2.87206	-5.13079	-4.71919	2.76763
228754_at	SLC6A6	0.163137	-1.14587	2.25865	-0.0438549	-0.199767	-0.801164	-2.43613	0.909748	-0.5077	2.76635
242268_at	CELF2	-3.88338	-4.30087	-1.63596	-5.00193	-3.49266	-4.26784	-4.85857	-4.96254	-4.3954	2.75944
1559776_at	-	-3.60773	-2.37809	0.0637496	-3.32312	-3.41284	-3.09807	-3.24094	0.200169	-2.69438	2.75812
221796_at	NTRK2	-4.14867	-5.04454	-0.868957	-5.00193	-4.03455	-2.39753	0.174236	-4.92804	-3.62586	2.7569
205262_at	KCNH2	-3.07528	-2.2341	-0.120636	-2.64126	-3.11433	-3.3319	-3.78019	-1.96253	-2.87708	2.75645
243705_at	DDHD1	-3.88338	-0.857316	0.545388	-0.747192	-0.692809	-4.26784	-0.601158	-4.42708	-2.21097	2.75636
226197_at	AR	-3.07528	-4.01832	-0.641511	-4.41289	-4.22319	-2.80343	-3.58452	-1.65609	-3.39625	2.75474
244261_at	IL28RA	-0.250894	-2.09206	0.153598	-3.25757	-1.26079	-4.20331	-2.37939	-4.75298	-2.59957	2.75317
227393_at	ANO9	-1.85679	-2.64657	0.217628	-3.25757	-2.97515	-0.407152	-3.40597	-3.15873	-2.5297	2.74733
212925_at	C19orf21	-0.250894	-1.76427	1.22134	-1.71846	-2.04158	-1.10859	-1.97523	-1.81827	-1.52533	2.74667
213385_at	CHN2	-2.39118	-0.0708136	0.0225712	-1.75195	-4.7617	-4.05129	-4.49037	-1.54765	-2.72356	2.74614
211395_x_at	FCGR2C	-2.01791	-1.88345	1.31034	-1.81585	-1.08686	1.13085	-2.21622	-2.15342	-1.43469	2.74503
823_at	CX3CL1	-2.81854	0.147415	1.0996	1.90374	-4.45954	-2.34704	-4.17591	0.233726	-1.64517	2.74476
228240_at	AGAP1	-2.39118	-3.34745	-0.576795	-2.73949	-3.93818	-2.84144	-4.076	-3.9024	-3.31945	2.74265
1558167_a_at	MGC16275	-3.07528	-2.48124	-0.279129	-2.69227	-2.78729	-3.45388	-3.40597	-3.24826	-3.0206	2.74147
204975_at	EMP2	-1.7008	-4.30087	0.278764	-1.91908	-2.04158	-3.73694	-4.3935	0.867261	-2.46079	2.73955
220146_at	TLR7	-3.88338	-5.16987	-1.99373	-4.06632	-4.92008	-4.61092	-5.29281	-5.17028	-4.73052	2.73679
243077_at	FLJ16734	-3.33555	-2.00568	-0.213041	-3.38533	-1.66833	-3.73694	-3.24094	-3.2731	-2.94941	2.73637
206167_s_at	ARHGAP6	-4.58504	-4.39223	-1.39525	-4.65054	-4.92008	-4.36877	-1.0073	-4.99514	-4.1313	2.73605
209683_at	FAM49A	-3.07528	-3.84146	-1.12659	-3.66971	-5.24179	-2.4972	-4.076	-4.61347	-3.85927	2.73269
233223_at	-	-2.19688	-3.2821	-0.750935	-4.93704	-4.59843	-0.707082	-3.8741	-4.78501	-3.48295	2.73202
240395_at	LOC100128727	-4.58504	-5.29169	-2.17928	-5.23411	-4.99112	-4.30465	-5.16794	-4.75298	-4.90393	2.72465
207149_at	CDH12	-3.88338	-4.97485	-1.95156	-5.00193	-4.92008	-4.01256	-4.94333	-4.99514	-4.67589	2.72434
205139_s_at	UST	-3.07528	-2.32917	0.565212	-0.652119	-4.31921	-3.61874	-0.88198	-0.227079	-2.15765	2.72287
1559477_s_at	MEIS1	-3.88338	-4.66241	-0.40289	-1.33773	-3.93818	-2.42869	-3.08449	-2.54283	-3.12539	2.7225
208423_s_at	MSR1	-4.14867	-3.84146	-1.24315	-3.98895	-4.41413	-3.37005	-3.97205	-4.00923	-3.9635	2.72035
212560_at	SORL1	4.47471	-4.82739	2.40369	0.969106	-4.84794	4.22971	-5.09599	2.88199	-0.316544	2.72023
212609_s_at	AKT3	0.396498	0.453989	1.51845	-0.888976	-2.13392	-2.80343	-3.0092	-0.405914	-1.19871	2.71715
205992_s_at	IL15	-3.07528	1.30058	1.583	-0.345568	-0.2151	-3.6946	-0.310598	-1.58854	-1.13273	2.71573
231930_at	ELMOD1 /// LOC643923	-4.58504	-4.57457	-1.33279	-1.6857	-4.41413	-3.93327	-4.3935	-4.75298	-4.04846	2.71567
223502_s_at	TNFSF13B	-2.82911	-0.793732	0.684809	-1.91908	-1.95117	-2.80343	-3.40597	-0.507003	-2.02993	2.71474
214770_at	MSR1	-4.37987	-4.74701	-2.03952	-5.17676	-4.92008	-4.4034	-4.85857	-4.78501	-4.75296	2.71344
225544_at	TBX3	-1.85679	-2.87895	0.814579	-2.4533	-2.6065	-1.94129	-2.16722	0.621865	-1.89746	2.71203
227178_at	CELF2	-2.82911	-1.65631	0.192541	-2.84469	-1.62822	-3.17456	-2.87206	-2.63091	-2.51941	2.71195
201951_at	ALCAM	-2.60066	0.0141311	0.721374	1.18558	-5.18525	-0.670717	-4.85857	-1.81827	-1.99054	2.71191
230399_at	-	-1.7008	-3.4289	-0.245457	-3.1958	-3.33743	-3.57208	-3.68072	-1.77296	-2.95553	2.71007
212912_at	RPS6KA2	-2.82911	-3.34745	-0.706854	-2.69227	-5.05852	-3.54069	-5.23041	-1.20743	-3.41513	2.70827
213601_at	ARHGAP19 /// SLIT1	-0.408611	-2.42881	1.15989	-2.54559	-2.78729	-1.31488	-2.94034	1.60071	-1.5464	2.70629
1554544_a_at	MBP	-2.82911	0.51385	0.515722	-4.06632	0.599778	-3.09807	-3.40597	-3.02546	-2.18733	2.70305
224436_s_at	NIPSNAP3A	-1.85679	-1.45987	1.07225	-2.07195	-3.04342	-3.41588	-0.659756	1.09514	-1.63036	2.70261
203642_s_at	COBLL1	-1.7008	-4.90385	0.48679	-3.1958	-4.41413	-2.94451	0.982741	0.683575	-2.21325	2.70004
200671_s_at	SPTBN1	-2.82911	-3.6665	-0.0197101	-3.01285	-1.55843	-4.05129	-0.541674	-3.36799	-2.71826	2.69855
226873_at	FAM63B	-4.14867	-0.489819	0.694103	-3.38533	-1.22981	-2.36398	-2.06914	-0.338241	-2.00357	2.69767
224901_at	SCD5	-3.88338	-1.22802	1.11366	1.87371	-2.38412	-2.30048	-4.28326	1.12383	-1.5831	2.69677
218218_at	APPL2	-3.88338	-2.53818	-0.165625	-3.45691	-1.32373	-2.91157	-2.55423	-3.36799	-2.86229	2.69666
219497_s_at	BCL11A	0.163137	-3.84146	1.75893	0.230889	-4.59843	-0.103054	-1.11504	2.70879	-0.936451	2.69539
220882_at	-	-0.49129	-0.901709	0.739188	-0.689332	-3.65992	-3.3319	-2.94034	-1.67037	-1.95498	2.69417
210102_at	VWA5A	-3.60773	0.269768	1.07225	-2.69227	-1.55843	-0.879776	-0.541674	-2.33471	-1.62069	2.69294
228010_at	PPP2R2C	-3.88338	-3.92866	-0.619291	-3.74774	-3.33743	-2.73532	-4.076	-1.45785	-3.30948	2.69019
1555830_s_at	ESYT2	-4.14867	-1.22802	0.58357	-2.23271	0.236475	-1.87983	-0.81294	-4.679	-2.10638	2.68995
1555733_s_at	AP1S3	-4.14867	-1.69236	0.178993	-0.867683	-1.00463	-4.63879	-1.49394	-3.72293	-2.50986	2.68885
37384_at	PPM1F	0.868491	-0.879148	1.62577	-1.97701	-1.88243	-1.21268	-1.88287	-0.46897	-1.06209	2.68785
209211_at	KLF5	-4.58504	-4.48649	-1.91097	-4.2399	-5.12434	-4.46593	-5.16794	-4.11909	-4.59839	2.68742
226492_at	SEMA6D	-4.58504	-4.66241	-1.82658	-4.93704	-4.99112	-4.55725	-4.68293	-3.15873	-4.51065	2.68406
241355_at	HR	-0.176319	-2.94019	0.603089	-1.99624	-2.66426	-1.63825	-3.24094	-1.89854	-2.07925	2.68234
202150_s_at	NEDD9	-2.82911	-1.39947	0.4134	-4.32385	-3.04342	0.724419	-1.75775	-3.24826	-2.26821	2.68161
235174_s_at	LOC100128822	0.342043	0.347852	1.8755	-0.499026	-0.447434	-1.53522	-1.75775	-2.06528	-0.802116	2.67762
202890_at	MAP7	-2.39118	-5.11007	-1.52935	-5.062	-5.24179	-1.38452	-5.02157	-5.23694	-4.20687	2.67752
205932_s_at	MSX1	0.984433	-3.4289	0.217628	-2.36251	-4.41413	-2.23726	-1.6029	-4.15621	-2.45964	2.67727
221526_x_at	PARD3	-1.85679	-3.58455	0.00836988	-2.84469	-2.78729	-0.651007	-3.08449	-3.86707	-2.66798	2.67635
222908_at	PIEZO2	-2.01791	-4.48649	-0.516669	-3.90546	-3.93818	-1.79819	-4.77695	-1.41981	-3.19186	2.67519
221523_s_at	RRAGD	-2.60066	-4.74701	-1.01873	-2.90058	-5.18525	-0.900119	-4.68293	-4.82685	-3.69192	2.67319
209474_s_at	ENTPD1	-0.756985	0.643086	0.266005	-1.65431	-3.93818	-2.66617	-3.97205	-4.49817	-2.40611	2.67212
1554168_a_at	SH3KBP1	-0.176319	-0.147763	3.09175	3.40118	-2.18411	0.355241	1.18886	0.502932	0.420004	2.67175
206065_s_at	DPYS	-3.88338	-3.75556	-1.42947	-4.06632	-4.31921	-4.30465	-4.17812	-4.19755	-4.10068	2.67121
214228_x_at	TNFRSF4	-3.33555	-3.75556	-0.348391	-2.95909	-2.43734	-3.25511	-3.24094	-2.15342	-3.01957	2.67118
204533_at	CXCL10	-1.55222	-3.6665	2.80737	-1.13593	-3.33743	4.18309	4.29489	2.18731	0.139029	2.66834
228546_at	DPP6	-4.37987	-4.39223	-1.71098	-4.86896	-4.50642	-3.3319	-4.59123	-4.57222	-4.37755	2.66657
226001_at	KLHL5	-0.250894	-1.06727	1.69928	-0.139905	-0.670158	-3.09807	-0.396725	-1.14686	-0.967126	2.6664
1555935_s_at	HUNK	-2.19688	-3.84146	-0.684629	-3.59575	-4.22319	-3.37005	-3.8741	-2.35151	-3.35042	2.66579
210467_x_at	MAGEA12	-2.39118	-4.97485	-1.04418	-4.65054	-4.59843	-2.70066	-4.28326	-2.37084	-3.70996	2.66578
227711_at	GTSF1	2.37806	1.58838	2.92655	3.16638	-4.03455	0.95895	2.22131	-4.42708	0.264492	2.66206
206765_at	KCNJ2	-4.37987	-4.57457	0.0772186	-3.01285	-1.55843	-2.23726	2.34211	-4.64496	-2.58083	2.65805
209677_at	PRKCI	-3.60773	-4.11405	-1.01873	-2.27291	-4.59843	-4.43202	-2.43613	-4.27085	-3.67602	2.65729
49306_at	RASSF4	-3.07528	0.318874	-0.038666	-4.65054	-3.04342	-2.47491	-2.38114	-3.55585	-2.69461	2.65594
210094_s_at	PARD3	-3.33555	-2.81895	-0.0476927	-2.69227	-2.38412	-1.63825	-2.21622	-3.79565	-2.69729	2.6496
235400_at	FCRLA	-0.106315	-1.33825	-0.477933	-5.28378	-4.99112	-3.49692	-4.3935	-2.27301	-3.12613	2.64819
222863_at	ZBTB10	-4.14867	-5.29169	-1.91097	-4.65054	-4.99112	-4.33353	-4.85857	-3.62169	-4.55654	2.64557
213534_s_at	PASK	2.35682	-1.72722	2.34366	2.07078	-0.626873	-2.39753	-2.4936	0.736931	-0.29724	2.6409
237215_s_at	TFRC	-2.01791	3.78015	2.98057	1.28314	1.45016	0.0872353	0.879302	-3.07986	0.340316	2.64026
208092_s_at	FAM49A	1.56395	-2.14051	0.302579	-1.23258	-4.41413	-0.670717	-4.77695	-4.679	-2.3357	2.63828
210971_s_at	ARNTL	-4.14867	0.679637	0.781557	-1.65431	-2.08458	-1.58638	-0.858097	-3.34158	-1.85628	2.63784
205407_at	RECK	-4.14867	-2.53818	-0.706854	-2.69227	-2.6065	-3.49692	-4.49037	-3.43073	-3.34338	2.63652
229114_at	GAB1	-4.14867	-4.48649	-1.74932	-3.38533	-4.84794	-4.30465	-4.85857	-4.64496	-4.38237	2.63305
214895_s_at	ADAM10	-4.14867	0.327762	1.79125	-0.375309	0.599778	-1.19733	0.525422	-1.61526	-0.840516	2.63177
225913_at	PEAK1	0.698701	-0.424434	2.61357	-0.634357	0.458278	-0.456806	-0.601158	0.843734	-0.0165773	2.63015
209863_s_at	TP63	-0.576904	-3.1412	0.981459	0.376056	0.3661	-3.09807	-4.28326	-1.17635	-1.64766	2.62912
232916_at	-	-4.14867	-4.97485	-1.52935	-3.45691	-4.41413	-3.65925	-4.85857	-3.59154	-4.1577	2.62836
228011_at	FAM92A1	-1.55222	-4.48649	-0.120636	-5.00193	-4.59843	-1.38452	-0.744271	-1.46855	-2.74806	2.62742
213005_s_at	KANK1	-3.60773	0.738234	0.535518	-3.52391	-0.123384	-3.49692	-4.3935	-0.231893	-2.0913	2.62682
228747_at	SEC61A2	-1.85679	-2.70324	0.0772186	-2.1112	-3.18987	-2.30048	-3.0092	-2.65656	-2.54676	2.62398
212981_s_at	FAM115A /// LOC100294033	-4.14867	-0.0968326	1.11366	0.182716	-0.32567	-1.24344	-3.78019	-1.15791	-1.51	2.62366
236831_at	CCDC50	-3.88338	-1.09345	0.814579	-4.49208	0.141445	-3.21471	0.98892	-1.09702	-1.80718	2.62176
211981_at	COL4A1	-3.60773	-4.48649	-1.07099	-3.52391	-3.33743	-3.21471	-3.8741	-3.79565	-3.69143	2.62045
222434_at	ENAH	-3.88338	-4.82739	-1.67293	-3.59575	-4.67985	-4.20331	-3.97205	-4.8901	-4.29312	2.62019
202551_s_at	CRIM1	-4.37987	-4.74701	-1.91097	-5.062	-4.22319	-4.20331	-5.16794	-3.9332	-4.53093	2.61996
207622_s_at	ABCF2	-2.39118	0.299568	2.69027	1.33147	1.64138	-0.131712	1.63333	-1.88042	0.0717768	2.6185
229391_s_at	FAM26F	-0.853928	0.168105	0.994868	-3.90546	-3.57111	1.08261	-3.78019	-0.50118	-1.62302	2.61789
229220_x_at	NOM1	0.785808	-1.39947	2.22111	0.287548	-0.584533	-1.48561	-0.46781	0.100298	-0.394825	2.61593
243897_at	-	-3.07528	-5.04454	-1.30126	-3.90546	-3.84321	-3.41588	-4.076	-4.04854	-3.91556	2.6143
223501_at	TNFSF13B	-3.33555	-1.39947	0.153598	-2.23271	-2.43734	-3.49692	-3.40597	-0.915698	-2.46052	2.61412
204866_at	PHF16	-0.49129	0.68728	1.75893	-1.20708	-1.00463	-2.11264	-1.88567	0.0399932	-0.853434	2.61237
208456_s_at	RRAS2	-1.55222	1.32441	1.38575	0.523409	-4.03455	-1.10859	-1.19921	-2.5171	-1.22341	2.60916
202893_at	UNC13B	-3.07528	-2.59101	0.639725	0.14226	-2.08458	-1.63825	-0.601158	-3.9332	-1.96875	2.60847
201456_s_at	BUB3	0.868721	1.57231	3.78044	1.60109	0.986652	-0.174957	2.1279	1.22311	1.17212	2.60833
235759_at	-	-1.7008	-4.82739	-1.04418	-4.65054	-5.05852	-1.96774	-4.77695	-2.56571	-3.64966	2.60548
211194_s_at	TP63	-3.60773	-3.58455	-0.197708	-0.15249	-0.879135	-3.02097	-4.17812	-4.19755	-2.80293	2.60523
1561853_a_at	IL23R	-3.60773	-4.39223	-1.59912	-4.80226	-4.31921	-3.3319	-4.49037	-4.42708	-4.19583	2.59671
225853_at	GNPNAT1	-0.756985	0.260338	1.79518	-3.98895	-1.08686	-1.5571	1.50962	0.0134784	-0.800922	2.5961
242326_at	COL22A1	-2.19688	-2.28023	0.525434	2.51926	-4.03455	-1.00155	-4.28326	-3.21735	-2.07065	2.59609
233968_at	CST11	-3.07528	-4.48649	-0.893453	-4.57176	-2.91014	-1.74319	-4.076	-3.55868	-3.48879	2.59534
225491_at	SLC1A2	-3.88338	-4.57457	-1.49335	-4.93704	-3.41284	-2.76904	-4.3935	-4.64496	-4.0879	2.59455
200672_x_at	SPTBN1	-2.82911	-3.84146	0.712255	-1.81585	-0.670158	-2.36398	0.362346	-1.99925	-1.87964	2.59189
231721_at	JAM3	-4.75737	-5.23074	-1.82658	-2.64126	-4.50642	-4.08605	-4.77695	-4.92804	-4.41812	2.59153
235377_at	MLIP	-4.37987	-4.20296	-1.71098	-4.73058	-4.67985	-3.25511	-4.28326	-4.57222	-4.30055	2.58957
224410_s_at	LMBR1	-3.88338	0.231049	1.78284	0.531518	0.153814	-1.13046	0.939376	-2.47349	-0.80451	2.58735
239946_at	-	2.0949	-3.2821	0.0772186	-3.01285	-4.22319	-2.33499	-4.77695	-2.03312	-2.50976	2.58698
201295_s_at	WSB1	-4.75737	2.03675	1.03868	-0.671444	0.488642	-2.76904	-3.58452	-1.57437	-1.54734	2.58602
208894_at	HLA-DRA	-3.60773	5.94609	5.56067	5.2231	3.61982	0.331375	4.74842	4.5843	2.97791	2.58276
238320_at	LOC100653017 /// MIR612 /// NEAT1	-2.82911	0.657658	1.89567	0.402108	2.22718	-1.69121	-0.0751834	-3.49249	-0.685863	2.58153
202578_s_at	DDX19A	-2.19688	-1.72722	1.95	0.893122	-0.831469	-0.0327414	0.185953	-0.711185	-0.631488	2.58149
222854_s_at	GEMIN8	-1.41699	-1.14587	1.5138	0.12305	-1.62822	-1.66456	-0.294481	-1.44603	-1.06759	2.58138
236739_at	LOC150622	-2.60066	-5.23074	-1.95156	-5.00193	-4.67985	-4.43202	-4.68293	-5.09687	-4.53214	2.58059
212770_at	TLE3	-2.39118	-0.730046	1.24629	-3.38533	0.0920679	-2.14612	-0.88198	0.104927	-1.33395	2.58024
223082_at	SH3KBP1	2.20208	1.17972	4.2715	3.96387	-1.11352	2.32575	2.09875	1.19262	1.69275	2.57875
202765_s_at	FBN1	-3.33555	0.392016	1.43221	-3.59575	0.377341	-1.13046	0.982741	-1.69872	-1.14405	2.57627
207691_x_at	ENTPD1	-1.7008	0.597217	0.141401	-1.11298	-3.74897	-2.62987	-4.3935	-4.04854	-2.43392	2.57532
205227_at	IL1RAP	-3.07528	-3.1412	-0.773491	-4.57176	-1.55843	-4.16196	-4.076	-2.84744	-3.34744	2.57395
203083_at	THBS2	-3.88338	-4.82739	-1.56259	-4.06632	-4.7617	-2.33499	-4.68293	-4.38818	-4.13498	2.5724
1566145_s_at	LOC644450	-2.01791	-4.01832	-0.918571	-4.1544	-3.33743	-4.30465	-3.8741	-2.72783	-3.49066	2.57209
209286_at	CDC42EP3	-0.176319	0.147415	-0.106022	-4.65054	-4.7617	-2.42869	-1.97523	-4.8901	-2.67645	2.57043
220342_x_at	EDEM3	-3.60773	-0.835434	0.931421	-1.44537	-1.38984	-1.69121	-0.145026	-2.35151	-1.63802	2.56944
207574_s_at	GADD45B	2.66343	-4.74701	1.6802	0.192333	-1.29244	-0.277726	-2.21622	-0.542127	-0.888538	2.56874
225971_at	DDHD1	-0.176319	0.374561	2.5275	1.58998	0.856259	-4.66942	0.812961	0.953029	-0.0369931	2.56449
204385_at	KYNU	0.984433	-3.1412	1.08589	-0.56604	-2.8512	-1.5571	-3.08449	-0.0876015	-1.47189	2.55778
216033_s_at	FYN	-3.33555	-4.01832	-0.597407	-1.36242	-3.26	-1.99656	-4.17812	-3.9332	-3.15488	2.55747
227273_at	-	-3.07528	-1.65631	0.0772186	-2.54559	-2.54756	-3.02097	-3.0092	-1.49623	-2.47874	2.55595
231883_at	FBXW8	-4.58504	-2.53818	-0.496873	-3.25757	-3.18987	-2.88224	-3.97205	-0.941196	-3.05231	2.55543
227963_at	-	-1.41699	-1.1192	-0.106022	-2.27291	-3.33743	-3.49692	-4.17812	-2.80005	-2.66023	2.55421
206101_at	ECM2	-3.60773	-1.09345	-1.04418	-4.49208	-4.22319	-3.73694	-3.8741	-4.15621	-3.59767	2.55349
226274_at	CLCN5	-0.408611	-3.20606	0.166445	-3.38533	-3.93818	-2.59881	-2.06914	-1.09702	-2.38616	2.55261
209958_s_at	BBS9	-1.7008	-2.37809	0.603089	-2.27291	-1.7422	-1.50523	-1.75775	-2.27301	-1.94714	2.55023
207776_s_at	CACNB2	-1.06095	-2.94019	0.205048	-2.07195	-3.65992	-2.5314	-2.37939	-1.75688	-2.34295	2.548
227370_at	FAM171B	-3.07528	-5.23074	0.302579	-1.6857	-0.0536847	-3.81975	-0.172581	-1.67037	-2.24402	2.5466
233709_at	-	-2.39118	-4.39223	-1.21154	-3.98895	-3.84321	-3.97556	-4.28326	-3.43073	-3.75788	2.54634
224770_s_at	NAV1	-3.07528	-4.11405	-0.773491	-3.38533	-3.11433	-2.80343	-3.49574	-3.24826	-3.31949	2.546
226631_at	METTL10	-2.39118	0.290246	1.685	-0.375309	-1.59356	-2.70066	-0.0489817	0.813438	-0.858	2.543
215716_s_at	ATP2B1	0.604337	-2.94019	2.02199	-0.767484	-0.0386669	-2.33499	0.490858	1.35593	-0.518602	2.54059
212398_at	RDX	-3.60773	0.489396	1.79913	0.112374	1.42463	-0.917393	-0.0228258	-2.65656	-0.739731	2.53886
238546_at	SLC8A1	-3.33555	-4.57457	-1.56259	-4.06632	-4.50642	-3.09807	-4.77695	-4.34466	-4.10036	2.53777
238458_at	EFHA2	-4.58504	-5.04454	-2.27225	-5.33117	-4.92008	-4.33353	-4.076	-5.37387	-4.80918	2.53693
1556416_s_at	-	-3.07528	-0.301418	0.960242	-2.03295	-0.246515	-0.980922	-0.835712	-3.55868	-1.57593	2.53617
202444_s_at	ERLIN1	-3.33555	-0.424434	0.822359	-0.449007	-1.45444	-2.33499	-0.172581	-3.79565	-1.70952	2.53188
212589_at	RRAS2	2.0949	2.40084	2.46804	1.27049	-4.7617	-0.174957	-0.188094	-1.08826	-0.0638278	2.53187
227722_at	RPS23	-2.60066	-2.14051	0.885882	-2.64126	-0.716513	-0.526929	-0.158854	-2.72783	-1.64465	2.53053
226215_s_at	KDM2B	4.81603	0.0261328	3.32527	-0.709509	0.617473	-0.473608	-0.956703	2.26498	0.797828	2.52744
211367_s_at	CASP1	-2.19688	-1.62189	-0.868957	-4.65054	-3.65992	-4.08605	-4.94333	-2.61117	-3.39568	2.52672
1570255_s_at	ANKRD20A1 /// ANKRD20A12P /// ANKRD20A2 /// ANKRD20A3 /// ANKRD20A4 /// ANKRD20A5P /// ANKRD20A8P	-4.37987	-3.75556	-1.36396	-5.062	-0.670158	-4.4034	-4.28326	-4.679	-3.89046	2.52651
224763_at	LOC100506548 /// RPL37	1.249	1.18942	2.43264	-0.550534	-0.199767	-1.71853	-1.79938	1.20429	-0.0893566	2.522
210005_at	GART	-2.39118	-3.4289	0.166445	-2.19049	-2.04158	-3.25511	-2.87206	-0.304224	-2.35479	2.52123
1558692_at	C1orf85	-3.33555	-4.39223	-1.95156	-5.17676	-4.99112	-4.30465	-4.076	-5.03265	-4.47271	2.52115
243762_at	-	-0.106315	-4.11405	-0.619291	-3.1359	-3.84321	-2.84144	-3.78019	-4.15621	-3.13962	2.52032
219777_at	GIMAP6	-4.37987	-3.75556	-2.32327	-5.37785	-5.24179	-4.58328	-5.23041	-5.30698	-4.83939	2.51612
1561754_at	-	-4.58504	-4.01832	-1.74932	-4.80226	-4.67985	-3.97556	-3.97205	-3.824	-4.2653	2.51598
210992_x_at	FCGR2C	-3.07528	-2.48124	0.242109	-2.90058	-1.86762	0.586027	-3.0092	-3.15873	-2.27238	2.51448
212979_s_at	FAM115A /// LOC100294033	-4.37987	-1.62189	-0.135168	-1.39085	-1.86762	-3.65925	-3.08449	-2.54283	-2.64954	2.51437
229490_s_at	-	-1.55222	-4.39223	-0.516669	-4.93704	-2.8512	-2.94451	-0.279297	-4.23728	-3.02768	2.51101
213260_at	FOXC1	0.0975963	-1.69236	1.14646	-2.07195	-2.33165	-1.5571	-2.16722	0.189218	-1.36192	2.50838
205321_at	EIF2S3	-0.756985	1.02613	3.69745	2.00281	2.87358	1.28595	1.50495	0.395572	1.19029	2.50716
223275_at	PRMT6	-3.33555	-5.04454	0.445532	0.838697	-2.8512	-2.23726	-0.00856665	-1.77296	-2.05877	2.5043
1553796_at	LOC100652811 /// LOC100653083 /// LOC150622 /// LOC400940	-3.07528	-3.84146	-0.845251	-3.52391	-4.12241	-2.98602	-2.87206	-3.00016	-3.3459	2.50065
215193_x_at	HLA-DRB1 /// HLA-DRB3 /// HLA-DRB4 /// LOC100507709 /// LOC100507714	-3.07528	5.83683	5.32445	5.12322	3.70174	0.596961	4.86302	2.72238	2.82412	2.50033
225385_s_at	HNRPLL	-3.33555	-1.22802	0.684809	-1.41927	-2.33165	-1.96774	-2.55423	0.133771	-1.81467	2.49948
200748_s_at	FTH1	2.38928	3.76507	6.15081	3.77716	4.32115	2.85354	4.22441	4.24116	3.65311	2.4977
206879_s_at	NRG2	-3.60773	-2.42881	-0.516669	-2.23271	-4.31921	-1.6072	-3.8741	-3.00016	-3.00999	2.49332
208033_s_at	ZFHX3	-3.88338	-3.06897	-0.181817	-2.36251	-3.84321	0.86388	-3.40597	-3.02546	-2.67509	2.49327
235494_at	LSAMP	-3.07528	-4.48649	-1.71098	-3.38533	-4.31921	-4.58328	-4.68293	-4.8901	-4.20323	2.49225
214079_at	DHRS2	-4.58504	3.37459	4.27345	3.82997	2.56861	3.93586	2.71104	0.636534	1.78165	2.4918
236261_at	OSBPL6	-4.14867	-4.82739	-1.33279	-1.6857	-3.41284	-4.33353	-4.076	-4.27085	-3.82214	2.48935
235733_at	GXYLT2	-3.88338	-4.20296	0.0225712	-2.19049	-3.57111	-2.5314	0.270409	-1.15791	-2.46669	2.48926
238782_at	-	-3.07528	-4.48649	-1.33279	-3.59575	-4.31921	-3.57208	-4.17812	-3.52549	-3.82177	2.48898
233276_at	-	-0.408611	-3.84146	-0.727327	-3.66971	-3.74897	-2.42869	-4.17812	-4.23728	-3.21612	2.48879
221236_s_at	STMN4	-3.33555	-4.01832	-1.36396	-3.52391	-4.31921	-3.45388	-4.076	-4.23728	-3.85202	2.48806
37549_g_at	BBS9	-0.133419	-3.06649	0.4134	-2.73229	-1.80283	-3.27398	-2.19285	-1.31589	-2.07396	2.48736
216155_at	-	-4.91053	-4.39223	-2.22545	-4.65054	-4.67985	-4.58328	-4.94333	-4.82685	-4.71237	2.48692
1559156_at	-	-2.39118	0.105706	1.49931	-0.728576	-2.28226	-1.6072	-0.601158	0.592214	-0.987493	2.4868
227476_at	LPGAT1	-1.06095	-2.14051	0.973848	-3.82704	-0.926828	-0.670717	-0.46781	-1.49623	-1.51287	2.48672
212761_at	TCF7L2	-1.55222	-1.01927	0.748265	-2.4533	-1.4883	-3.09807	-0.956703	-1.58854	-1.73663	2.48489
218854_at	DSE	-2.82911	2.18817	2.11858	-4.80226	1.2292	-1.00155	1.34546	1.30978	-0.365758	2.48434
219875_s_at	DESI2	-4.37987	-1.2538	-0.619291	-3.66971	-2.97515	-1.71853	-2.94034	-4.78501	-3.1032	2.48391
1560066_at	-	-3.88338	-4.97485	-2.13094	-4.73058	-4.7617	-4.33353	-4.68293	-4.92804	-4.61357	2.48263
203063_at	PPM1F	0.604337	-1.09345	1.3746	-1.39085	-2.66426	-0.473608	-1.84372	-0.855422	-1.10242	2.47702
235542_at	TET3	-2.19688	-1.30991	1.93542	-0.360091	-0.341876	-0.725111	-0.294481	1.43885	-0.541357	2.47678
218613_at	PSD3	-3.07528	-5.23074	0.205048	0.806786	-1.00463	-3.6946	-4.77695	1.09747	-2.26828	2.47333
219489_s_at	NXN	3.07788	-2.87895	2.05467	0.699084	-3.74897	0.367488	-3.40597	2.95887	-0.418652	2.47332
1556580_a_at	-	-4.14867	-4.57457	-1.86939	-5.00193	-4.92008	-4.23543	-4.85857	-2.65656	-4.34226	2.47286
224582_s_at	NUCKS1	-3.07528	1.14285	2.34934	0.671581	0.80361	-0.294375	1.92336	-2.03312	-0.123053	2.4724
209750_at	NR1D2	-2.39118	0.126423	0.217628	-3.82704	-0.626873	-2.39753	-2.01988	-4.64496	-2.25443	2.47206
244154_at	DDHD1	-3.33555	-3.06897	-0.496873	-3.90546	-1.38984	-3.09807	-2.61464	-3.36799	-2.96865	2.47177
243041_s_at	-	-3.60773	-5.23074	-2.13094	-4.06632	-4.84794	-4.26784	-5.23041	-4.96254	-4.60193	2.47099
205659_at	HDAC9	-0.95457	-4.48649	-0.106022	-4.2399	-1.62822	-4.20331	1.89092	-4.38818	-2.57282	2.4668
226137_at	ZFHX3	-2.39118	-0.230771	2.19926	-0.16495	-0.854153	1.67349	-2.01988	2.11929	-0.26688	2.46614
243882_at	-	-4.58504	-2.37809	-0.684629	-1.75195	-3.04342	-3.78042	-4.3935	-2.12264	-3.15072	2.46609
209627_s_at	OSBPL3	-4.14867	-2.05075	-0.0476927	-3.32312	-0.485294	-2.30048	-3.08449	-2.19565	-2.51264	2.46494
211300_s_at	TP53	-3.60773	-4.66241	0.00836988	-1.28293	-0.0953018	-4.49726	-0.117312	-2.92603	-2.45557	2.46394
234989_at	LOC100653017 /// MIR612 /// NEAT1	-3.33555	2.53514	3.6418	1.80473	4.03911	1.43875	1.38261	0.422022	1.18383	2.45797
238649_at	PITPNC1	-4.58504	-4.20296	-1.36396	-5.00193	-3.74897	-3.06156	-2.61464	-3.52549	-3.82009	2.45613
227351_at	C16orf52	-2.39118	-0.771891	0.192541	-2.59393	-2.43734	-2.94451	-2.74239	-1.96253	-2.26339	2.45594
200676_s_at	UBE2L3	-1.17063	-1.72722	0.83874	-0.728576	-2.13392	-1.87983	-1.38926	-2.29061	-1.61715	2.45589
205920_at	SLC6A6	-3.60773	-4.20296	-0.773491	-2.19049	-3.04342	-2.56626	-3.16058	-3.824	-3.22792	2.45443
228384_s_at	PYROXD2	-0.49129	-2.81895	0.368813	-2.40791	-3.18987	-2.02462	-3.40597	-0.259822	-2.08549	2.4543
1558216_at	AFAP1-AS1	-3.88338	-4.20296	-1.63596	-4.49208	-4.31921	-4.05129	-4.076	-3.59154	-4.08807	2.45211
241692_at	-	-3.33555	-1.09345	0.535518	-3.1958	-2.04158	0.390315	-1.97523	-2.15342	-1.91496	2.45048
212328_at	LIMCH1	-4.14867	-5.16987	-2.22545	-4.57176	-4.22319	-4.80078	-5.02157	-4.78501	-4.67441	2.44895
209629_s_at	NXT2	-3.33555	1.4993	2.23996	1.22733	1.07665	0.320482	0.831962	-3.07986	-0.208526	2.44848
1564004_at	-	-3.33555	-3.4289	-1.74932	-4.80226	-4.7617	-3.61874	-4.68293	-4.75298	-4.19758	2.44826
221047_s_at	MARK1	-0.853928	-3.2821	0.0637496	-1.91908	-3.33743	-3.81975	-0.327026	-3.13295	-2.38175	2.4455
226602_s_at	BCR	-2.19688	-1.45987	-0.120636	-3.59575	-3.11433	-3.09807	-2.61464	-1.88042	-2.56571	2.44507
203636_at	MID1	-2.60066	-3.06897	-0.0330394	-2.19049	-4.31921	0.637406	-3.58452	-2.21161	-2.47687	2.44383
235401_s_at	FCRLA	-3.33555	-2.53818	-1.52935	-5.00193	-5.24179	-4.61092	-4.59123	-2.47349	-3.97044	2.44109
1555731_a_at	AP1S3	-3.88338	-1.04415	0.32567	-0.671444	-0.0536847	-4.36877	-1.05995	-3.72293	-2.1149	2.44057
244112_x_at	-	-3.88338	-2.87895	-0.967471	-3.45691	-1.59356	-4.52507	-3.16058	-4.34466	-3.40616	2.43869
232568_at	MGC24103	-0.663917	-5.04454	-1.71098	-3.98895	-5.12434	-4.16196	-5.02157	-5.03265	-4.14827	2.43729
242172_at	-	-2.60066	-5.11007	-1.18202	-3.74774	-4.41413	-3.61874	-3.68072	-2.15342	-3.61793	2.4359
222414_at	MLL3	-2.39118	-0.134803	2.15553	0.969106	0.87959	-0.234478	-0.560211	-0.488088	-0.280009	2.43554
201626_at	INSIG1	2.16513	1.31018	4.68578	2.0443	3.22084	3.29132	1.7878	1.94244	2.25171	2.43406
232796_at	-	-2.01791	-1.20076	-0.0756725	-3.07101	-2.6065	-2.62987	-3.0092	-3.02546	-2.50867	2.433
240744_at	CPA5	-1.55222	-4.11405	-0.496873	-3.45691	-2.66426	-2.98602	-2.80727	-2.92603	-2.92954	2.43266
213497_at	ABTB2	1.54064	-2.64657	0.846274	-0.931323	-3.18987	-1.02248	-2.94034	-1.91376	-1.58624	2.43252
229790_at	TERF2	-1.85679	-3.2821	0.535518	-0.786975	-2.38412	-1.6072	-1.97523	-1.38499	-1.89677	2.43229
216731_s_at	-	-2.82911	-4.20296	-1.71098	-4.41289	-4.92008	-3.78042	-4.28326	-4.57222	-4.14299	2.43201
1561135_at	-	-2.19688	-4.01832	-1.21154	-3.82704	-4.03455	-2.76904	-4.68293	-3.96762	-3.64234	2.4308
1565809_x_at	-	-4.75737	-5.16987	-2.65099	-5.37785	-5.29464	-4.61092	-5.29281	-5.06651	-5.08142	2.43044
231836_at	HKR1	-2.01791	-1.72722	-1.07099	-4.86896	-4.22319	-2.59881	-4.3935	-4.679	-3.50123	2.43024
207655_s_at	BLNK	1.89638	-1.45987	-0.458078	-4.86896	-4.92008	-2.91157	-4.49037	-3.46157	-2.88801	2.42993
212671_s_at	HLA-DQA1 /// HLA-DQA2 /// LOC100507718 /// LOC100509457	-3.33555	5.72374	4.92431	4.50035	3.20632	-0.879776	3.87714	4.37165	2.49484	2.42947
58780_s_at	ARHGEF40	-2.36723	-0.70042	0.967142	0.0742741	-3.33334	-2.68483	-1.75775	0.543453	-1.46083	2.42798
216620_s_at	ARHGEF10	-2.82911	-3.20606	-0.213041	-2.4533	-3.33743	-1.69121	-1.88567	-3.07986	-2.64038	2.42734
231996_at	N4BP2	-3.60773	-4.57457	-1.33279	-2.64126	-4.12241	-4.23543	-2.4936	-4.64496	-3.75999	2.4272
223858_at	ESRRB	-2.19688	-2.48124	-0.106022	-2.90058	-2.8512	-1.29083	-3.08449	-2.92603	-2.53304	2.42701
215392_at	-	-4.58504	-2.32917	-0.943726	-3.38533	-2.66426	-4.33353	-4.076	-2.21161	-3.36928	2.42555
204880_at	MGMT	-0.176319	-4.20296	0.4134	-2.59393	-3.74897	-0.544136	-3.0092	0.197156	-2.01119	2.42459
229830_at	-	-0.853928	-1.09345	1.31034	-3.01285	1.64536	-1.4565	-0.203775	-2.82206	-1.11389	2.42423
242224_at	GPATCH2	-4.14867	-3.06897	-0.261942	-0.931323	-3.26	-4.08605	-0.218181	-3.07986	-2.68472	2.42278
222542_x_at	ADCK3	-3.88338	-2.05075	-0.348391	-3.66971	-1.99579	-3.6946	-0.88198	-3.21735	-2.77051	2.42212
239975_at	HLA-DPB2	-3.88338	-4.20296	-1.91097	-3.1359	-5.05852	-3.8565	-5.23041	-4.96254	-4.33289	2.42192
223575_at	KIAA1549	-3.07528	-3.34745	-1.04418	-3.52391	-3.41284	-3.65925	-4.3935	-2.84744	-3.46567	2.42148
204341_at	TRIM16	-0.663917	1.26112	1.10662	-2.03295	-2.91014	-3.81975	0.455444	-1.48297	-1.31331	2.41993
208062_s_at	NRG2	-4.37987	-3.34745	-1.67293	-2.79562	-4.67985	-3.61874	-4.59123	-5.23694	-4.09281	2.41989
213415_at	CLIC2	0.163137	2.50104	1.583	-3.90546	-4.92008	1.9412	1.49652	-3.13295	-0.836656	2.41966
202651_at	LPGAT1	-2.39118	0.929069	2.62996	-0.315116	0.9794	-0.390714	1.6514	1.02137	0.212033	2.41793
218502_s_at	TRPS1	-0.853928	-4.48649	-0.943726	-5.12563	-1.78469	-4.33353	-2.32817	-4.61347	-3.36084	2.41712
202436_s_at	CYP1B1	-3.88338	-0.203212	2.13955	-1.39085	-4.7617	4.18157	0.116093	4.00874	-0.276106	2.41565
228810_at	CCNYL1	-3.07528	-4.39223	-0.706854	-3.01285	-2.04158	-3.61874	-2.4936	-3.21735	-3.12166	2.41481
1557080_s_at	ITGBL1	-4.37987	-4.97485	-2.08162	-4.80226	-4.7617	-4.36877	-3.08449	-5.09687	-4.49554	2.41392
243993_at	-	-2.39118	-1.09345	0.4134	-2.40791	-1.52238	-2.70066	-2.06914	-1.81827	-2.00042	2.41383
212624_s_at	CHN1	-2.39118	-3.06897	0.945739	-0.0208095	0.958508	-0.917393	-2.37939	-2.45234	-1.46737	2.41311
221571_at	TRAF3	1.93068	0.409341	1.89164	-0.315116	0.547084	-0.938808	-0.620162	-4.64496	-0.51885	2.41049
202357_s_at	CFB	-2.82911	-3.58455	-1.12659	-3.98895	-4.41413	-2.88224	-3.08449	-3.96762	-3.53587	2.40928
228033_at	E2F7	-2.01791	-2.18793	1.00237	-0.390137	-1.22981	-2.70066	-0.982905	-0.326271	-1.40509	2.40746
208146_s_at	CPVL	-4.58504	-5.04454	-1.95156	-4.73058	-4.03455	-2.39753	-4.85857	-4.86021	-4.35872	2.40716
236846_at	LOC284757	-2.01791	-4.57457	-1.30126	-4.41289	-4.03455	-3.93327	-2.67629	-4.30638	-3.70798	2.40672
208109_s_at	LINC00597	-2.19688	-3.84146	-1.18202	-5.062	-4.7617	-3.6946	-3.08449	-2.47349	-3.5878	2.40578
211534_x_at	PTPRN2	-2.19688	1.0015	1.49931	-2.40791	1.14383	0.401595	-3.68072	-0.603513	-0.906015	2.40532
228656_at	PROX1	-3.60773	-4.48649	-1.95156	-4.65054	-4.50642	-4.16196	-4.77695	-4.30638	-4.35664	2.40508
223709_s_at	WNT10A	-2.19688	-0.730046	0.535518	-2.90058	-2.8512	-2.08588	-2.21622	-0.0922011	-1.86757	2.40309
239486_at	-	-3.88338	-3.84146	0.00836988	-0.231637	-4.22319	-1.4098	-2.61464	-0.556357	-2.39435	2.40272
1555098_a_at	CACNB2	-3.60773	-4.39223	-1.63596	-4.49208	-4.12241	-3.21471	-4.68293	-3.75754	-4.03852	2.40256
1552417_a_at	NEDD1	-4.37987	-0.0336106	1.12755	-0.550534	-0.246515	-1.96774	-0.639419	-1.10676	-1.27492	2.40247
1557158_s_at	MLL3	-4.14867	-3.34745	-0.458078	-1.39085	-2.08458	-1.43181	-2.94034	-4.679	-2.86038	2.40231
224998_at	CMTM4	-3.07528	-3.06897	-0.576795	-2.95909	-1.78469	-4.16196	-3.68072	-2.10172	-2.97606	2.39927
226568_at	FAM102B	-0.408611	-3.75556	1.11366	1.95434	-2.72693	0.724419	-3.0092	-1.77296	-1.28493	2.39859
223378_at	GLIS2	-2.39118	-0.691243	0.729927	-1.41927	-3.84321	-1.00155	-2.61464	0.284197	-1.66813	2.39806
238883_at	-	1.96302	0.463303	1.97202	-2.73949	0.0795547	-3.25511	-0.0751834	0.589345	-0.424936	2.39695
214691_x_at	FAM63B	-3.88338	-1.76427	-0.439637	-3.1958	-2.23143	-3.09807	-3.32466	-2.35151	-2.83559	2.39595
204969_s_at	RDX	-4.37987	-1.30991	-0.150785	-1.8523	-0.648849	-3.17456	-2.4936	-3.96762	-2.54667	2.39589
203559_s_at	ABP1	-3.60773	-4.30087	-1.49335	-4.2399	-2.91014	-3.37005	-4.28326	-4.49817	-3.88716	2.39381
231899_at	ZC3H12C	-0.663917	1.1379	2.20261	-0.634357	1.07665	-2.4972	-1.14271	1.38741	-0.190887	2.3935
212765_at	CAMSAP2	-3.07528	-0.21656	1.82277	-0.582976	-0.0244468	-2.80343	1.71823	0.996892	-0.569653	2.39243
1552726_at	ADAMTS17	-3.60773	-3.92866	-1.36396	-4.1544	-4.31921	-1.79819	-4.17812	-4.30638	-3.7561	2.39214
225308_s_at	TANC1	-3.60773	-4.97485	0.00836988	-1.41927	-5.18525	-4.696	1.23497	1.96293	-2.3836	2.39197
238467_at	-	-3.60773	-2.59101	-0.641511	-3.90546	-2.97515	-3.02097	-2.61464	-2.5171	-3.03315	2.39164
226777_at	ADAM12	0.827939	-4.82739	-1.46106	-4.80226	-4.50642	-4.33353	-4.77695	-4.53469	-3.85047	2.38941
1560259_at	-	-3.88338	-2.28023	-0.197708	-2.79562	-2.8512	-1.43181	-1.75775	-3.10702	-2.58671	2.38901
207626_s_at	SLC7A2	-3.88338	-4.20296	-1.63596	-3.90546	-4.67985	-3.06156	-3.97205	-4.46652	-4.02454	2.38858
214632_at	NRP2	-3.07528	-4.82739	-0.330231	-0.177757	-3.41284	-2.11264	-3.8741	-1.54765	-2.71824	2.38801
203348_s_at	ETV5	-3.60773	-2.05075	-0.773491	-3.90546	-3.49266	-3.41588	-1.2305	-4.42708	-3.16144	2.38795
216511_s_at	TCF7L2	-2.39118	-2.70324	-0.821927	-3.66971	-2.8512	-3.8565	-2.94034	-4.04854	-3.20867	2.38674
213372_at	PAQR3	-2.82911	-1.22802	0.31451	-1.39085	-1.4883	-3.21471	-2.74239	-1.60223	-2.0708	2.38531
228812_at	-	0.224151	-2.76615	2.05467	1.82169	-2.23143	-0.725111	-2.12086	3.48493	-0.330395	2.38507
224767_at	LOC100506548 /// RPL37	1.05748	1.21694	2.62117	0.539582	0.0010542	-0.490816	-1.08877	0.424922	0.237199	2.38397
1562275_at	-	-4.14867	-4.39223	-2.17928	-5.062	-4.67985	-4.01256	-4.77695	-4.86021	-4.56178	2.3825
212771_at	FAM171A1	1.02108	-0.67139	1.4943	0.278548	-3.74897	-1.58638	-1.42222	-0.0782178	-0.886793	2.38109
209281_s_at	ATP2B1	-0.663917	-2.87895	1.66683	-0.434134	0.0675357	-1.69121	0.0555086	0.552543	-0.713232	2.38007
200862_at	DHCR24	-1.7008	-1.76427	1.94678	1.41377	-3.74897	2.00279	-0.0751834	0.841565	-0.433014	2.37979
228693_at	CCDC50	-2.39118	-0.542023	0.434797	-4.1544	-0.359617	-3.37005	0.371033	-3.15873	-1.94357	2.37836
229666_s_at	CSTF3	-3.07528	0.199692	1.46951	0.0682604	0.3661	-1.77383	0.291069	-2.43457	-0.908366	2.37787
225660_at	SEMA6A	-4.14867	-3.4289	1.12067	1.0887	-2.23143	1.66752	-0.327026	-1.41981	-1.25709	2.37776
204086_at	PRAME	-2.82911	1.47859	3.08636	1.82169	-3.33743	2.29608	3.19489	2.34385	0.709795	2.37656
223605_at	SLC25A18	-2.82911	-4.48649	-1.42947	-3.45691	-3.84321	-3.14102	-4.68293	-4.19755	-3.80532	2.37584
214405_at	-	-4.37987	-4.66241	-1.99373	-4.57176	-3.11433	-4.16196	-4.85857	-4.82685	-4.36796	2.37423
231882_at	FLJ39632	-0.756985	-3.92866	0.358148	-1.56158	-3.65992	-1.38452	-2.55423	-0.264487	-2.01577	2.37392
228316_at	C2orf63	-3.33555	-3.34745	-0.750935	-4.41289	-3.57111	-2.94451	-3.68072	-0.569444	-3.1231	2.37216
228310_at	ENAH	-2.60066	-3.6665	-1.39525	-4.65054	-4.12241	-2.70066	-4.3935	-4.23728	-3.76736	2.37212
212813_at	JAM3	-1.55222	-3.84146	0.254372	-0.190679	-4.59843	-0.780115	-3.58452	-0.275954	-2.11762	2.372
220191_at	GKN1	-2.82911	-4.66241	-1.74932	-4.41289	-4.50642	-3.97556	-4.59123	-3.86707	-4.12067	2.37135
229332_at	HPDL	-2.82911	-3.2821	-0.750935	-3.59575	-1.38984	-2.84144	-3.78019	-4.11909	-3.11964	2.36871
234775_at	OR51B5	-3.60773	-4.20296	-1.52935	-3.82704	-3.41284	-3.73694	-4.17812	-4.30638	-3.896	2.36665
202310_s_at	COL1A1	-1.85679	-3.6665	-0.967471	-4.2399	-2.91014	-3.06156	-3.32466	-4.27085	-3.33291	2.36544
1552658_a_at	NAV3	-3.60773	-4.82739	-1.86939	-5.00193	-4.67985	-3.97556	-2.61464	-4.92804	-4.23359	2.3642
219259_at	SEMA4A	0.553304	-1.84267	0.830929	-1.81585	-1.59356	-0.544136	-2.94034	-2.54283	-1.5323	2.36323
222696_at	AXIN2	-4.37987	-4.01832	-0.943726	-3.1359	-3.93818	-2.91157	-3.58452	-1.17635	-3.30639	2.36266
239049_at	-	-2.82911	-1.69236	0.103982	-2.23271	-2.8512	-1.69121	-3.0092	-1.49623	-2.25743	2.36141
212359_s_at	KIAA0913	-0.327247	-1.58813	0.960242	-2.03295	-1.52238	-2.80343	-1.35757	-0.156498	-1.39831	2.35856
235372_at	FCRLA	0.604337	-0.121959	0.75691	-3.1958	-3.04342	-1.87983	-3.0092	-0.562407	-1.60118	2.35809
216147_at	-	-3.88338	-2.42881	-1.39525	-4.1544	-4.67985	-4.12617	-2.94034	-4.04854	-3.75164	2.35639
232549_at	RBM11	-3.33555	-5.16987	-2.03952	-4.2399	-5.29464	-3.45388	-4.49037	-4.78501	-4.3956	2.35608
226532_at	-	-2.39118	-0.424434	0.4134	-2.23271	-2.66426	-4.12617	-2.37939	0.629986	-1.94116	2.35456
1555257_a_at	MYO3B	-2.82911	-0.857316	0.23082	0.240548	-3.84321	-2.91157	-0.789446	-3.86707	-2.12245	2.35327
206907_at	TNFSF9	-0.756985	-3.2821	0.434797	-1.78308	-4.12241	-0.980922	-3.68072	1.18323	-1.91757	2.35237
202437_s_at	CYP1B1	-4.75737	-0.924229	1.21558	-3.01285	-5.05852	3.78912	-2.27064	4.28011	-1.13634	2.35192
1553694_a_at	PIK3C2A	-4.58504	-0.147763	0.620769	-0.434134	-1.22981	-1.13046	-0.620162	-3.96762	-1.73071	2.35148
200795_at	SPARCL1	-2.82911	-3.00556	-0.893453	-4.86896	-3.57111	-3.57208	-0.430991	-4.42708	-3.24356	2.3501
211828_s_at	TNIK	-2.60066	-4.20296	-0.150785	-0.0672745	-1.95117	-1.96774	-1.88567	-4.82685	-2.50033	2.34955
1557765_at	LOC643401	-4.14867	-5.16987	-2.59834	-5.12563	-5.40257	-4.52507	-5.02157	-5.23694	-4.94719	2.34884
202888_s_at	ANPEP	-2.39118	-4.01832	-1.30126	-5.00193	-2.97515	-3.41588	-3.78019	-3.96762	-3.65004	2.34877
226808_at	ZNF862	-3.07528	-0.793732	0.466156	-2.90058	-0.831469	-1.24344	-1.88567	-2.43457	-1.88068	2.34683
213463_s_at	FAM149B1	-3.33555	-1.72722	0.115719	-1.15879	-3.18987	-3.14102	-2.06914	-0.995305	-2.23098	2.3467
242737_at	-	-2.39118	-2.09206	-0.330231	-2.69227	-2.54756	-3.57208	-2.37939	-3.0533	-2.67541	2.34517
230147_at	F2RL2	-4.14867	-4.82739	-2.42676	-4.86896	-4.7617	-4.4034	-5.29281	-5.09687	-4.7714	2.34464
222988_s_at	TMEM9	0.0314056	0.308745	2.09105	0.657764	-3.84321	-0.0473911	0.879302	0.242064	-0.253046	2.34409
228933_at	NHS	-4.14867	-4.97485	-2.32327	-4.57176	-4.7617	-3.97556	-5.16794	-5.06651	-4.66671	2.34344
203313_s_at	TGIF1	-2.39118	-2.18793	-0.366511	-2.27291	-1.66833	-4.4034	-4.68293	-1.36097	-2.70966	2.34315
219825_at	CYP26B1	-3.33555	-4.74701	-1.63596	-4.80226	-4.31921	-2.73532	-4.076	-3.824	-3.97705	2.34109
205159_at	CSF2RB	3.22812	0.716306	1.19724	-4.73058	0.22561	0.780795	-4.3935	-3.824	-1.14246	2.3397
228496_s_at	CRIM1	-2.19688	-3.00556	-1.01873	-4.1544	-3.49266	-3.21471	-4.49037	-2.94696	-3.35736	2.33863
59625_at	NOL3	-0.399616	-0.567918	0.923402	-3.32004	-0.0388834	-1.83843	-3.08449	-0.657196	-1.41523	2.33863
203903_s_at	HEPH	-4.58504	-1.20076	-0.641511	-1.8835	-4.50642	-4.05129	0.239644	-4.86021	-2.97823	2.33672
117_at	HSPA6	-3.19956	-3.00556	-0.649602	-3.13003	-3.69829	-2.14477	-2.5236	-3.19833	-2.98573	2.33613
221566_s_at	NOL3	-2.01791	-0.542023	0.48679	-3.1958	0.215206	-2.66617	-3.24094	-1.49623	-1.84912	2.33591
1569112_at	SLC44A5	-3.88338	-4.66241	-2.17928	-4.73058	-4.12241	-4.46593	-5.02157	-4.71791	-4.51488	2.3356
210933_s_at	FSCN1 /// LOC100653350	-3.60773	1.04435	3.4063	4.81999	1.48961	3.29296	2.21554	-1.75688	1.07112	2.33518
1558486_at	ZNF493	-2.60066	-3.58455	-0.576795	-4.41289	-1.99579	-1.94129	-4.17812	-1.67037	-2.91196	2.33516
227080_at	ZNF697	-3.07528	-4.66241	-1.09965	-4.1544	-3.84321	-2.33499	-2.80727	-3.15873	-3.43376	2.33411
216035_x_at	TCF7L2	-3.07528	-2.42881	-0.684629	-3.45691	-2.28226	-3.8565	-2.27064	-3.75754	-3.01828	2.33365
240390_at	GALNT5	-2.82911	-4.66241	-1.91097	-5.00193	-4.7617	-3.93327	-3.97205	-4.53469	-4.24217	2.3312
213404_s_at	RHEB	0.984433	1.64965	3.10399	0.862869	0.937364	-0.174957	0.362346	0.791008	0.773245	2.33075
241383_at	ZNF385C	-1.7008	-4.39223	-1.30126	-3.74774	-4.03455	-3.06156	-4.17812	-4.30638	-3.63163	2.33036
1559078_at	-	0.284071	-4.01832	1.21558	-0.671444	-3.65992	-0.234478	-0.680051	1.18323	-1.11384	2.32942
221802_s_at	KIAA1598	-2.60066	-4.97485	-0.845251	-5.062	-4.7617	-2.70066	-3.0092	0.902252	-3.1724	2.32715
206343_s_at	NRG1	-4.37987	-4.74701	-2.32327	-4.80226	-4.99112	-4.20331	-4.3935	-5.03265	-4.64996	2.32668
1570516_s_at	OR51B5	-3.60773	-4.39223	-1.74932	-4.41289	-4.12241	-3.61874	-4.17812	-4.19755	-4.07567	2.32635
205931_s_at	CREB5 /// LOC401317	-3.88338	-4.90385	-2.37272	-4.86896	-5.05852	-4.55725	-4.68293	-4.92804	-4.69756	2.32484
222296_at	-	-3.33555	-4.74701	-1.78773	-4.1544	-4.7617	-3.57208	-3.78019	-4.42708	-4.11115	2.32342
209312_x_at	HLA-DRB1 /// HLA-DRB4 /// HLA-DRB5 /// LOC100507709 /// LOC100507714	-2.01791	6.06254	5.51372	5.24658	3.74862	1.38076	5.13039	2.7846	3.1908	2.32292
234974_at	GALM	1.33694	0.392016	1.17254	-3.52391	-3.26	2.24883	-3.08449	-2.15342	-1.14915	2.32169
221168_at	PRDM13	-3.60773	-4.39223	-1.18202	-4.41289	-4.41413	-2.62987	-4.28326	-0.78336	-3.50335	2.32133
219038_at	MORC4	1.27957	-4.57457	0.630346	0.12305	-0.926828	-2.80343	-4.49037	-0.429875	-1.68892	2.31927
230104_s_at	TPPP	-3.33555	-2.87895	-0.641511	-4.57176	-4.92008	-1.22124	-3.68072	-0.116593	-2.9607	2.31919
206638_at	HTR2B	-4.37987	-4.97485	-2.03952	-3.90546	-4.7617	-4.33353	-5.16794	-2.97578	-4.35702	2.3175
1554635_a_at	NPAS3	-3.33555	-2.70324	-0.576795	-2.23271	-3.11433	-2.91157	-2.43613	-3.52549	-2.89415	2.31735
216945_x_at	PASK	3.19343	-1.76427	2.08449	1.67804	-1.143	-2.0537	-2.37939	0.839031	-0.232838	2.31733
204784_s_at	MLF1	-1.17063	-4.66241	-0.576795	-4.80226	-4.22319	-3.49692	0.713502	-2.58731	-2.88989	2.31309
228242_at	N4BP2	-2.60066	-3.6665	0.620769	0.0569673	-1.8264	-4.16196	-0.294481	0.648853	-1.69203	2.3128
226810_at	OGFRL1	1.84387	-1.20076	0.33641	-4.1544	-5.05852	-2.94451	-0.659756	-1.65609	-1.97574	2.31215
239657_x_at	-	-0.95457	-1.01927	0.445532	-3.01285	-4.03455	0.238062	-3.58452	-0.697103	-1.8664	2.31193
211887_x_at	MSR1	-4.14867	-3.58455	-1.49335	-4.1544	-3.49266	-3.49692	-3.32466	-4.42708	-3.80413	2.31078
227932_at	ARIH2	-0.95457	-2.59101	0.908663	-2.23271	-0.626873	-3.54069	-0.131557	0.272795	-1.40066	2.30932
224755_at	TM9SF3	-0.756985	-0.189866	1.36832	-1.04275	-1.32373	-3.02097	-0.701479	0.461476	-0.939187	2.3075
223243_s_at	EDEM3	-4.37987	-0.147763	1.28726	-0.515189	-0.293795	-0.633403	0.786388	-1.94862	-1.01889	2.30615
222838_at	SLAMF7	0.0314056	-4.57457	-1.39525	-4.86896	-4.31921	-3.09807	-4.3935	-4.679	-3.70027	2.30502
210982_s_at	HLA-DRA	-2.01791	5.92193	5.3057	4.93747	3.43166	-0.0473911	4.46445	4.31774	3.00114	2.30457
205500_at	C5	-1.7008	-3.50533	-1.04418	-2.95909	-4.59843	-2.84144	-4.77695	-3.0533	-3.3479	2.30372
206036_s_at	REL	-0.95457	-1.58813	1.32187	0.340986	-3.33743	-0.960579	-2.55423	2.19148	-0.980353	2.30222
219252_s_at	GEMIN8	-0.663917	-2.87895	0.115719	-1.99624	-3.26	-2.11264	-1.97523	-2.41183	-2.18555	2.30126
225070_at	NUS1	-3.60773	0.752752	2.23642	1.05199	1.74733	-0.490816	0.228888	-0.135695	-0.0647538	2.30118
205802_at	TRPC1	-3.60773	-2.53818	-0.535516	-3.52391	-1.91146	-3.89755	-2.32817	-2.04879	-2.83654	2.30103
238145_at	ZNF496	-3.33555	-2.48124	-0.845251	-3.38533	-3.65992	-1.99656	-3.08449	-4.08082	-3.14627	2.30102
1552286_at	ATP6V1E2 /// FLJ41757	-0.576904	-1.48958	0.466156	-1.53269	-2.91014	-0.651007	-3.32466	-2.35151	-1.83378	2.29994
1554794_a_at	UBE3C	-4.37987	-1.20076	0.178993	-0.0208095	-0.411663	-3.06156	-1.19921	-4.57222	-2.12087	2.29986
237671_at	-	-4.37987	-3.34745	-1.86939	-4.49208	-4.31921	-4.23543	-3.68072	-4.71791	-4.16752	2.29813
223681_s_at	INADL	-4.75737	-3.2821	-1.78773	-1.06769	-5.12434	-3.97556	-5.29281	-5.09687	-4.08525	2.29752
239287_at	-	1.97971	-3.58455	-0.967471	-4.80226	-4.84794	-2.62987	-4.076	-4.8901	-3.26443	2.29696
238768_at	C2orf68	-2.82911	-2.28023	-0.228787	-3.32312	-2.6065	-3.89755	-1.71785	-1.02182	-2.52517	2.29638
211419_s_at	CHN2	-4.14867	-2.05075	-1.01873	-3.32312	-3.84321	-2.42869	-3.68072	-3.72293	-3.31401	2.29528
1569608_x_at	-	-3.60773	-2.05075	-0.106022	-4.1544	-1.91146	-2.17737	-2.37939	-0.521819	-2.40042	2.29439
204687_at	PARM1	-1.85679	-2.76615	0.545388	0.0466051	-2.78729	0.112991	-2.80727	-2.17661	-1.74779	2.29317
242204_at	WFDC5	-2.60066	-3.84146	-1.59912	-4.32385	-4.03455	-2.84144	-4.77695	-4.82685	-3.89225	2.29313
211506_s_at	IL8	-4.14867	-3.92866	-1.74932	-3.74774	-4.92008	-3.06156	-3.8741	-4.61347	-4.04204	2.29272
231166_at	GPR155	-3.33555	-2.64657	-0.662742	-3.66971	-0.977394	-3.45388	-2.80727	-3.79565	-2.95515	2.2924
202248_at	E2F4	-0.756985	-2.64657	0.739188	-0.616488	-1.45444	-1.63825	-1.0073	-2.75151	-1.55308	2.29227
210790_s_at	SAR1A	-2.82911	-1.72722	0.869511	0.211558	-1.45444	-1.71853	-0.982905	-1.45785	-1.42264	2.29215
209539_at	ARHGEF6	1.71321	0.843193	0.923764	-1.6857	-3.33743	-2.70066	-3.16058	-1.24996	-1.36828	2.29204
202766_s_at	FBN1	-2.39118	1.58061	2.59713	-1.56158	1.50774	0.00738538	2.22131	0.788133	0.30749	2.28964
215522_at	SORCS3	-4.14867	-4.90385	-2.37272	-4.80226	-4.84794	-4.05129	-5.02157	-4.86021	-4.66226	2.28954
201743_at	CD14	-3.60773	-3.92866	-1.46106	-4.49208	-4.22319	-2.4972	-3.49574	-4.00923	-3.75055	2.28949
212607_at	AKT3	0.163137	1.07764	2.38546	0.0355516	0.355265	0.524107	-1.19921	-0.27073	0.0979656	2.2875
229225_at	NRP2	-2.39118	-3.6665	-0.330231	-0.0915293	-3.49266	-2.0537	-4.59123	-2.03312	-2.61713	2.2869
235072_s_at	KIF13A	-4.14867	-3.4289	-1.30126	-1.8835	-4.41413	-3.06156	-5.02157	-3.15873	-3.58815	2.28689
1554096_a_at	RBM33	-4.14867	-5.34518	-1.86939	-4.32385	-2.43734	-4.08605	-4.17812	-4.57222	-4.15592	2.28652
1558508_a_at	C1orf53	-2.01791	-3.4289	0.115719	-3.32312	-1.99579	-1.19733	-1.35757	-1.86474	-2.16934	2.28506
222717_at	SDPR	-4.37987	-5.23074	-2.65099	-4.93704	-5.12434	-4.696	-4.85857	-5.30698	-4.93336	2.28238
228827_at	RUNX1T1	-3.88338	-4.82739	-2.13094	-4.32385	-4.67985	-3.45388	-4.68293	-5.03265	-4.41199	2.28105
225626_at	PAG1	3.57718	-4.30087	1.07851	1.08324	-1.91146	-2.84144	0.0299346	-4.04854	-1.20171	2.28022
1561855_x_at	-	-4.14867	-5.23074	-2.65099	-5.17676	-5.05852	-4.46593	-5.23041	-5.20292	-4.93056	2.27958
226335_at	RPS6KA3	-2.19688	0.366364	2.00668	-0.56604	-0.604907	0.503106	-0.327026	0.919034	-0.272336	2.27901
1555409_a_at	BAGE2 /// BAGE3 /// BAGE5 /// MLL3	-4.58504	-3.2821	-1.12659	-2.64126	-2.6065	-3.54069	-3.58452	-3.59154	-3.40452	2.27794
203628_at	IGF1R	-3.60773	-3.92866	0.648842	-0.616488	1.73826	-1.53522	-2.12086	-1.32589	-1.62808	2.27693
209583_s_at	CD200	-2.39118	-3.6665	0.967169	0.898442	1.18937	-2.14612	0.674265	-3.72293	-1.30924	2.27641
224549_x_at	-	-2.39118	0.738234	1.92548	-0.315116	-0.293795	0.480732	0.674265	-1.33785	-0.349244	2.27473
210233_at	IL1RAP	-4.58504	-4.39223	-2.08162	-4.1544	-2.8512	-4.43202	-5.29281	-4.78501	-4.3561	2.27448
221556_at	CDC14B	-4.14867	-3.20606	0.391037	-0.652119	-1.55843	-2.08588	-0.722888	-0.806983	-1.883	2.27404
241926_s_at	ERG	-4.58504	-5.04454	-2.59834	-5.00193	-4.59843	-4.696	-4.94333	-5.23694	-4.87232	2.27397
242055_at	PSMG4	-0.106315	-2.94019	-0.213041	-4.80226	-4.22319	-2.76904	-2.67629	0.116733	-2.48579	2.27275
221912_s_at	CCDC28B	0.785808	0.0949407	1.95399	-0.218345	-0.784963	-1.13046	-1.11504	0.137902	-0.318594	2.27258
233870_at	NAV1	-2.19688	-2.64657	-0.773491	-4.06632	-2.6065	-2.80343	-3.97205	-3.02546	-3.04532	2.27183
227949_at	PHACTR3	-4.37987	-5.04454	-1.49335	1.82794	-5.18525	-4.20331	-4.94333	-4.42708	-3.76506	2.27171
236044_at	PPAPDC1A	-2.39118	-1.33825	-0.576795	0.162912	-4.50642	-3.37005	-4.17812	-4.30638	-2.84678	2.26999
230896_at	BEND4	-1.06095	-5.04454	-0.165625	1.09866	-4.92008	-4.52507	-4.77695	2.18227	-2.43524	2.26961
1558411_at	EGFEM1P	-4.37987	-5.16987	-2.48086	-5.062	-4.41413	-4.7757	-4.77695	-4.64496	-4.74621	2.26535
226273_at	CLCN5	-4.37987	-4.48649	-1.56259	-4.06632	-3.93818	-2.80343	-3.58452	-3.52549	-3.82633	2.26374
210455_at	R3HCC1L	-4.37987	-1.48958	-0.439637	-1.65431	-2.78729	-2.98602	-1.79938	-3.824	-2.70292	2.26328
1557422_at	-	-2.60066	-4.57457	-1.95156	-4.41289	-4.59843	-3.93327	-4.59123	-4.78501	-4.21372	2.26216
236752_at	-	-3.88338	-0.691243	0.466156	-1.18297	0.47839	-3.8565	-0.680051	-2.75151	-1.79532	2.26148
224692_at	PPP1R15B	-0.853928	1.15374	3.47168	2.06785	1.20078	1.18929	2.32842	1.38535	1.21021	2.26146
203355_s_at	PSD3	-2.82911	-5.04454	0.178993	1.69869	-0.738854	-4.08605	-5.16794	1.59414	-2.08195	2.26094
232304_at	PELI1	-0.756985	-0.857316	0.620769	-3.59575	-0.626873	-3.06156	-2.55423	-0.0264599	-1.63988	2.26065
235538_at	-	-4.14867	-4.57457	-1.82658	-4.2399	-4.92008	-4.26784	-1.84372	-4.61347	-4.08689	2.26031
201060_x_at	STOM	-1.85679	1.78324	1.89567	1.12353	1.49359	-3.41588	1.34546	-3.02546	-0.364617	2.26029
237865_x_at	-	-4.37987	-0.576654	-1.36396	-3.59575	-3.74897	-4.49726	-4.49037	-4.08082	-3.62424	2.26028
209160_at	AKR1C3	-4.37987	-4.66241	-2.17928	-4.49208	-4.50642	-3.78042	-4.3935	-4.86021	-4.43927	2.25999
216942_s_at	CD58	-2.82911	0.954196	1.46951	2.31616	0.9794	2.64233	-4.94333	-4.64496	-0.789332	2.25884
230664_at	H2BFXP	0.984433	-2.76615	-0.213041	-2.95909	-3.74897	-2.84144	-3.97205	-1.99925	-2.47179	2.25875
235296_at	EIF5A2	-3.33555	-0.995651	0.476965	-0.709509	-0.564755	-2.5314	-2.21622	-2.10172	-1.77926	2.25622
238025_at	MLKL	-2.01791	-2.09206	0.908663	-0.0787947	-1.55843	-1.08768	0.250321	-2.84744	-1.34743	2.25609
209034_at	PNRC1	0.0314056	2.00714	3.25869	0.607506	0.958508	0.367488	0.499834	2.54837	1.00289	2.2558
238469_at	OGFRL1	-3.88338	-1.92359	-1.12659	-3.07101	-4.7617	-4.16196	-1.6029	-4.27085	-3.3822	2.25561
244812_at	-	-3.88338	-4.90385	-2.13094	-4.65054	-4.41413	-3.54069	-4.59123	-4.71791	-4.38596	2.25502
230413_s_at	-	-2.60066	-1.14587	0.192541	-1.18297	-0.692809	-3.45388	-3.16058	-2.19565	-2.06178	2.25432
202638_s_at	ICAM1	-0.576904	0.966275	2.4804	0.607506	0.675773	0.503106	0.0798524	-0.666598	0.227001	2.2534
205803_s_at	TRPC1	-3.88338	-2.48124	-0.798239	-2.84469	-3.04342	-3.81975	-2.55423	-2.72783	-3.05065	2.25241
238513_at	PRRG4	0.984433	-4.01832	0.0501537	-1.81585	0.667037	-4.4034	-4.85857	-1.96253	-2.20103	2.25118
234599_at	-	-1.7008	-4.39223	-1.52935	-4.32385	-4.03455	-3.8565	-4.17812	-3.96762	-3.7791	2.24975
1566825_at	-	-2.39118	-4.90385	-1.86939	-3.45691	-4.84794	-3.61874	-4.68293	-4.92804	-4.11851	2.24912
1558164_s_at	PEX13	-2.01791	-4.30087	-0.330231	-2.14882	-2.78729	-3.14102	-3.24094	-0.411651	-2.57836	2.24813
209582_s_at	CD200	-3.07528	-4.20296	0.0501537	-0.345568	0.323443	-3.97556	0.427338	-4.53469	-2.19761	2.24777
241627_x_at	ARHGEF40	-2.39118	-3.2821	-0.868957	-3.74774	-4.12241	-3.41588	-3.49574	-1.36097	-3.11657	2.24762
217632_at	GNL3L	-4.14867	-4.82739	-2.22545	-4.32385	-4.67985	-4.4034	-4.28326	-4.64496	-4.47305	2.2476
217617_at	-	-2.82911	-4.11405	-1.33279	-4.32385	-4.67985	-4.01256	-0.982905	-4.11909	-3.5802	2.24741
200683_s_at	UBE2L3	-1.17063	1.33892	3.05533	1.49223	1.03282	0.586027	1.50962	0.876589	0.809366	2.24596
227705_at	TCEAL7	-4.37987	-5.23074	-2.71261	-5.33117	-5.18525	-4.66942	-4.68293	-5.20292	-4.95461	2.242
221610_s_at	STAP2	-0.95457	-0.424434	0.115719	-3.66971	-2.8512	-1.26524	-3.40597	-2.31261	-2.12625	2.24197
227300_at	TMEM119	-3.07528	-4.20296	-1.82658	-3.98895	-4.59843	-3.29311	-4.59123	-4.71791	-4.06684	2.24025
208531_at	SERPINA2	-3.07528	-4.20296	-1.78773	-4.73058	-4.22319	-3.09807	-4.59123	-4.27085	-4.02745	2.23972
228569_at	PAPOLA	0.163137	-0.633462	0.952682	-2.54559	-1.05805	-2.56626	-0.906266	-1.45785	-1.28633	2.23901
201746_at	TP53	-1.06095	-4.90385	0.603089	-0.449007	0.63346	-4.63879	0.481677	-1.5097	-1.63531	2.2384
215133_s_at	FAM153A /// FAM153B /// LOC100507387 /// LOC100507427	-3.88338	-4.97485	-2.08162	-3.82704	-5.05852	-2.91157	-4.85857	-4.71791	-4.31883	2.23721
201564_s_at	FSCN1 /// LOC100653350	-3.60773	0.409341	2.99748	4.20515	0.91613	1.79026	1.83231	-0.22203	0.76049	2.23699
226192_at	AR	-0.756985	-4.01832	-0.750935	-3.07101	-3.65992	-2.76904	-3.8741	-2.75151	-2.98584	2.23491
214880_x_at	CALD1	-4.14867	-5.29169	-1.95156	-0.786975	-4.84794	-3.8565	-5.16794	-5.20292	-4.18609	2.23453
233728_at	-	-1.85679	-2.76615	-0.228787	-3.90546	-2.6065	-1.99656	-1.97523	-2.12264	-2.46133	2.23255
236026_at	GPATCH2	-2.60066	-3.00556	-0.0610641	-0.599475	-3.04342	-3.73694	0.436717	-3.49249	-2.29169	2.23063
241789_at	RBMS3	-4.37987	-4.97485	-2.53873	-4.93704	-5.18525	-3.93327	-5.29281	-4.679	-4.76887	2.23014
206745_at	HOXC11	-3.07528	-1.88345	0.128713	-1.95803	-2.38412	-1.48561	-2.74239	-1.17635	-2.10075	2.22946
205101_at	CIITA	-2.19688	-1.76427	0.0501537	-1.99624	-2.91014	-2.88224	-2.32817	-1.16564	-2.17765	2.22781
235141_at	MARVELD2	-0.176319	-2.94019	1.39071	1.5264	-1.8264	-2.39753	-0.0357382	-0.00895942	-0.836962	2.22767
202668_at	EFNB2	-2.19688	-4.20296	0.0909595	-4.86896	-3.57111	-0.780115	0.866275	-0.196548	-2.13576	2.22672
219498_s_at	BCL11A	-0.0353813	-3.50533	1.1342	-0.27201	-4.12241	0.555045	-1.29366	1.03936	-1.09063	2.22483
211368_s_at	CASP1	-0.327247	-0.576654	-0.727327	-5.062	-4.12241	-4.08605	-4.85857	-1.62787	-2.95154	2.22422
203410_at	AP3M2	1.51606	0.966275	0.981459	-4.1544	-1.59356	-0.439394	-4.49037	-0.495381	-1.24154	2.223
217979_at	TSPAN13	-1.28977	-3.75556	1.2642	1.61495	-0.359617	-1.94129	1.15573	-2.12264	-0.956886	2.22108
226625_at	TGFBR3	-2.01791	2.85263	1.32785	-2.27291	-2.04158	-0.473608	-1.17232	-1.12643	-0.893162	2.22101
212686_at	PPM1H	-3.33555	-3.92866	0.0501537	-0.419131	-2.43734	-0.456806	-4.28326	-0.332243	-2.17043	2.22058
209772_s_at	CD24	-2.60066	-4.11405	-0.706854	-0.533058	-3.11433	-2.98602	-2.94034	-4.19755	-2.92657	2.21972
213537_at	HLA-DPA1	-3.60773	0.0141311	0.573889	-0.00974133	-1.70616	-3.37005	-1.6029	-1.23819	-1.64581	2.21969
210286_s_at	SLC4A7	-4.91053	-3.50533	-0.868957	0.358586	-1.22981	-4.74941	-4.17812	-3.39917	-3.08768	2.21873
1562139_a_at	FOXP2	-4.37987	-5.11007	-2.65099	-5.23411	-5.12434	-4.33353	-4.94333	-4.96254	-4.86968	2.2187
233555_s_at	SULF2	-3.60773	-4.48649	-1.71098	-3.90546	-4.50642	-2.5314	-3.97205	-4.49817	-3.92967	2.21869
203504_s_at	ABCA1	-4.37987	-4.66241	-2.22545	-4.65054	-4.67985	-3.14102	-5.09599	-4.49817	-4.44398	2.21852
219874_at	SLC12A8	-3.07528	-4.57457	-0.967471	-3.25757	-1.143	-3.29311	-2.94034	-4.00923	-3.18473	2.21726
222895_s_at	BCL11B	-4.37987	-4.82739	-1.42947	-2.4533	-3.04342	-4.61092	-2.37939	-3.824	-3.64547	2.216
211450_s_at	MSH6	-3.88338	1.97702	3.18219	2.77569	1.52652	2.28375	1.14994	0.938445	0.966857	2.21534
211081_s_at	MAP4K5	-4.58504	-2.37809	-0.458078	-2.07195	-1.35789	-3.06156	-1.49394	-3.75754	-2.67229	2.21421
225970_at	DDHD1	-1.41699	-0.424434	1.4588	0.739254	0.105062	-4.23543	0.0174879	-0.0679884	-0.754721	2.21352
220467_at	-	-0.250894	-3.2821	-0.868957	-3.1958	-2.38412	-3.49692	-4.3935	-4.57222	-3.08222	2.21326
203065_s_at	CAV1	-0.327247	0.318033	2.00363	2.53825	-2.13392	-2.84144	3.03043	-2.04879	-0.209241	2.21287
203680_at	PRKAR2B	-3.60773	-1.55515	-0.330231	-2.14882	-4.92008	-4.26784	2.4936	-3.79565	-2.5431	2.21287
241473_at	-	-4.37987	-4.39223	-2.08162	-5.37785	-4.22319	-1.53522	-5.02157	-5.13079	-4.29439	2.21276
1564358_at	-	-4.37987	-4.74701	-2.42676	-4.86896	-4.84794	-3.8565	-5.09599	-4.679	-4.63932	2.21257
213409_s_at	RHEB	-3.88338	-3.34745	-1.63596	-4.1544	-3.57111	-3.65925	-3.97205	-4.34466	-3.84747	2.21151
232309_at	LOC202181	-3.33555	-1.17306	-0.641511	-3.38533	-3.49266	-1.99656	-3.78019	-2.80005	-2.85192	2.2104
243517_at	-	-3.88338	-0.901709	-0.421429	-1.47314	-2.91014	-2.08588	-2.55423	-4.61347	-2.63171	2.21028
207826_s_at	ID3	-1.41699	-3.00556	0.178993	-3.74774	-1.52238	-3.65925	-3.58452	2.72403	-2.03034	2.20934
238537_at	CA8	-4.14867	-4.97485	-2.59834	-5.00193	-4.41413	-4.7757	-5.16794	-5.17028	-4.80764	2.2093
206848_at	COX20	-3.88338	-0.360537	1.1342	0.349027	-0.308861	-0.960579	0.0676329	-2.41183	-1.07265	2.20685
228976_at	ICOSLG	-1.55222	-2.81895	-0.366511	-2.4975	-2.97515	-2.70066	-3.68072	-1.77296	-2.57116	2.20465
1557915_s_at	GSTO1	-0.176319	3.28901	2.82197	2.94276	3.2718	-3.65925	2.99847	-4.34466	0.617402	2.20456
1569607_s_at	ANKRD20A1 /// ANKRD20A11P /// ANKRD20A2 /// ANKRD20A3 /// ANKRD20A4 /// ANKRD20A5P /// ANKRD20A9P /// LOC644339	-0.408611	0.752752	2.19313	-3.90546	3.21447	0.503106	0.228888	-0.455721	-0.0100825	2.20321
209247_s_at	ABCF2	0.342043	-0.424434	2.38821	1.08324	1.02009	-0.34287	1.22009	-1.60223	0.185133	2.20308
240558_at	-	-4.14867	-5.04454	-2.17928	-4.80226	-4.99112	-4.55725	-4.17812	-2.94696	-4.38127	2.20199
1564807_at	-	-4.14867	-4.97485	-2.71261	-5.12563	-5.40257	-4.696	-5.02157	-5.03265	-4.91456	2.20195
225474_at	MAGI1	-3.33555	-3.58455	-0.261942	0.434572	-2.78729	-0.762386	-3.16058	-4.04854	-2.46347	2.20153
230758_at	GEMIN8	0.553304	-1.58813	0.593607	-1.50383	-3.26	-2.30048	-1.38926	-1.75688	-1.60647	2.20007
227088_at	PDE5A	-4.14867	-4.90385	-1.30126	-4.49208	-4.22319	-2.14612	-4.77695	0.189218	-3.50023	2.19897
203523_at	LSP1	-1.06095	2.66399	2.95842	2.14029	1.99	-0.407152	0.806097	-0.814944	0.759618	2.1988
1557775_a_at	-	-3.33555	-4.90385	-2.42676	-4.80226	-5.12434	-4.26784	-4.94333	-4.99514	-4.62462	2.19786
219724_s_at	TESPA1	-3.33555	-3.2821	-1.71098	-4.06632	-3.65992	-4.12617	-5.02157	-3.86707	-3.90838	2.1974
203300_x_at	AP1S2	-2.19688	1.22208	2.24633	1.46464	1.11866	-0.743877	-0.00856665	-0.50118	0.0506956	2.19564
201841_s_at	HSPB1	0.0314056	4.10146	4.38181	2.05706	0.179355	4.34947	1.63333	2.96043	2.1875	2.19431
206508_at	CD70	-0.756985	-1.84267	3.62622	2.24014	3.1705	1.13085	3.09529	2.99176	1.4327	2.19353
203401_at	PRPS2	0.0314056	1.75989	2.91329	1.60868	0.498225	-0.0894091	0.138879	1.1015	0.72131	2.19198
201789_at	DHRS7	-4.58504	-4.82739	-2.53873	-4.86896	-4.92008	-4.4034	-4.68293	-4.82685	-4.73067	2.19194
244181_at	-	-3.88338	-4.39223	-1.99373	-3.74774	-4.50642	-4.20331	-4.3935	-4.15621	-4.18325	2.18952
231921_at	DCAF17	-4.37987	-0.524109	0.391037	-0.404282	-0.854153	-4.08605	-0.522478	-1.81827	-1.79846	2.1895
218319_at	PELI1	-0.250894	1.1055	2.37767	-1.15879	1.85957	-0.174957	-0.858097	0.795746	0.188297	2.18937
1561206_at	KLHL8	-4.14867	-4.82739	-1.42947	-3.90546	-3.84321	-3.41588	-2.43613	-2.75151	-3.61832	2.18885
204014_at	DUSP4	-1.17063	-4.74701	0.153598	-0.689332	-4.03455	-4.30465	1.39125	-0.673475	-2.03263	2.18623
212122_at	RHOQ	-2.60066	-3.4289	-1.86939	-4.1544	-5.18525	-4.52507	-4.94333	-3.52549	-4.05187	2.18248
220565_at	CCR10	-2.19688	-2.05075	-1.04418	-3.74774	-3.18987	-3.21471	-4.076	-4.08082	-3.2224	2.17821
220487_at	SNTG2	-3.07528	-4.66241	-2.03952	-4.93704	-4.50642	-3.89755	-4.3935	-4.04854	-4.21725	2.17773
242586_at	FSD1L	-2.39118	-3.75556	-0.516669	-3.45691	-3.18987	-3.73694	-1.67893	-0.650906	-2.69433	2.17766
220227_at	CDH4	-2.82911	-4.11405	-1.46106	-3.74774	-4.03455	-1.87983	-4.77695	-4.08082	-3.63758	2.17652
228386_s_at	DDX59	-3.33555	0.564389	1.42712	-0.975777	-0.168158	-0.707082	0.34187	-0.959149	-0.748494	2.17561
229105_at	GPR39	-4.58504	-4.39223	-2.27225	-4.65054	-5.05852	-3.61874	-4.076	-4.75298	-4.44772	2.17548
204348_s_at	AK4 /// LOC100507855	-3.33555	2.99943	2.65173	2.66543	-4.12241	2.67153	1.50495	0.951075	0.476352	2.17538
1562783_at	LOC100128840	-2.82911	-3.50533	-1.15498	-3.82704	-3.84321	-1.71853	-3.78019	-3.79565	-3.32844	2.17346
208721_s_at	ANAPC5	-4.14867	1.33393	2.40086	1.56823	1.79142	0.033723	1.80971	-0.790818	0.228218	2.17264
215921_at	NPIPL3	-4.58504	-3.4289	-1.52935	-3.45691	-2.78729	-4.05129	-3.78019	-3.824	-3.70195	2.1726
242271_at	SLC26A9	-3.88338	-1.36827	-0.40289	0.922643	-4.12241	-3.06156	-3.40597	-3.10702	-2.57514	2.17225
201952_at	ALCAM	2.74909	0.795451	1.93208	2.25157	-4.41413	1.0583	-4.68293	0.579834	-0.237547	2.16963
230296_at	C16orf52	0.284071	1.31954	2.26994	-0.767484	0.179355	-0.743877	0.331193	0.100298	0.100442	2.1695
220214_at	ZNF215	-2.60066	-4.48649	-0.348391	-1.20708	-1.59356	-1.91277	-2.94034	-2.86987	-2.51582	2.16743
218868_at	ACTR3B	-2.39118	-2.32917	-0.0756725	-0.616488	-1.52238	-2.27098	-2.80727	-3.75754	-2.24214	2.16647
1556323_at	CELF2	-4.58504	-4.39223	-2.27225	-5.00193	-4.03455	-3.57208	-4.85857	-4.61347	-4.43684	2.1646
204176_at	KLHL20	-3.88338	-1.96578	-0.165625	-2.4533	-2.66426	-4.05129	-1.42222	0.128839	-2.3302	2.16457
218681_s_at	SDF2L1	-1.28977	0.0609469	1.92887	1.30068	-0.230351	-1.36019	0.103599	-0.231893	-0.235283	2.16415
215946_x_at	IGLL3P	-0.49129	-1.69236	0.103982	-2.03295	-2.54756	-1.22124	-2.67629	-3.75754	-2.05989	2.16387
204783_at	MLF1	-3.33555	-4.66241	-1.91097	-5.00193	-5.05852	-4.46593	-1.75775	-4.23728	-4.0742	2.16323
203553_s_at	MAP4K5	-3.88338	-0.691243	1.02402	-0.975777	-0.246515	-0.960579	0.196672	-1.4083	-1.13845	2.16246
225950_at	SAMD8	-2.19688	-0.730046	0.358148	-2.07195	-2.08458	-2.76904	-2.32817	-0.44274	-1.80334	2.16149
209678_s_at	PRKCI	-0.327247	2.11236	3.55162	3.3291	1.68841	2.11924	2.41135	-1.60223	1.39014	2.16148
214032_at	ZAP70	-2.19688	-3.75556	-0.845251	-3.38533	-3.11433	-1.63825	-3.16058	-3.79565	-3.00666	2.1614
1555014_x_at	-	0.553304	-4.74701	-0.821927	-4.2399	-4.03455	-0.615562	-3.97205	-3.824	-2.98282	2.1609
226726_at	MBOAT2	-2.01791	1.0553	1.1342	-1.44537	0.764438	-0.780115	-4.3935	-0.356661	-1.02483	2.15903
213109_at	TNIK	-4.14867	-4.30087	-1.24315	-1.62176	-2.49161	-3.8565	-2.67629	-4.71791	-3.40194	2.15879
232059_at	DSCAML1	-4.14867	-3.4289	-1.71098	-4.32385	-4.67985	-4.01256	-4.77695	-1.71348	-3.86918	2.1582
217759_at	TRIM44	0.946981	1.43117	2.77284	-0.360091	0.764438	-1.91277	0.893105	2.5427	0.615077	2.15776
209803_s_at	PHLDA2	-2.01791	2.77425	3.03923	0.367102	3.78548	2.89469	-3.8741	2.25549	0.883573	2.15566
203843_at	RPS6KA3	0.604337	-0.0336106	2.26994	0.259321	-0.293795	0.250842	0.103599	-0.0782178	0.116068	2.15387
235299_at	SLC41A2	-3.60773	0.147415	0.938488	-1.75195	-0.277862	-3.54069	-0.81294	1.34091	-1.21469	2.15318
221305_s_at	UGT1A8 /// UGT1A9	-4.37987	-5.04454	-2.59834	-5.00193	-5.05852	-3.8565	-5.02157	-4.8901	-4.75043	2.15209
228850_s_at	SLIT2	-4.14867	-4.82739	-2.42676	-4.57176	-4.99112	-3.78042	-4.94333	-4.78501	-4.57824	2.15149
1553603_s_at	ATL2	-4.37987	-0.244626	0.573889	-1.13593	-1.35789	0.459085	-2.06914	-2.31261	-1.57728	2.15117
224897_at	WDR26	-2.01791	0.374561	1.90263	-1.75195	-0.523265	1.16726	-0.396725	1.4106	-0.248205	2.15084
219736_at	TRIM36	-1.28977	-4.82739	-1.27192	-1.15879	-3.04342	-4.46593	-4.17812	-4.99514	-3.42265	2.15074
231835_at	FAM213B	0.224151	-0.109907	1.5138	-0.582976	-1.8264	-0.131712	-2.06914	0.0399932	-0.636569	2.15037
220236_at	PDPR	-3.33555	-3.06897	-0.845251	-3.01285	-2.72693	-1.4098	-3.40597	-4.00923	-2.99561	2.15036
208965_s_at	IFI16	-3.88338	1.98865	1.53289	0.793603	2.05558	-1.53522	1.35919	-5.09687	-0.616919	2.14981
211844_s_at	NRP2	-4.14867	-4.82739	-1.49335	-1.25753	-4.7617	-2.91157	-4.59123	-3.00016	-3.64261	2.14925
219195_at	PPARGC1A	-3.07528	-4.74701	-2.22545	-4.41289	-4.99112	-4.30465	-4.59123	-4.49817	-4.37434	2.14888
228204_at	PSMB4	0.553304	0.392016	2.36613	0.434572	0.498225	-0.819902	0.634199	-0.170292	0.217446	2.14868
206144_at	MAGI1	-3.88338	-5.04454	-1.99373	-2.90058	-4.59843	-3.54069	-4.77695	-4.23728	-4.14026	2.14653
214769_at	CLCN4	-2.01791	-4.74701	-2.32327	-4.93704	-5.24179	-4.55725	-4.85857	-4.92804	-4.46966	2.14638
1555352_at	FOXP2	-2.82911	-4.82739	-2.08162	-4.65054	-5.05852	-2.94451	-4.85857	-4.42708	-4.22796	2.14633
217402_at	-	-4.37987	-5.16987	-2.65099	-4.32385	-4.92008	-4.55725	-5.23041	-4.99514	-4.79664	2.14565
213896_x_at	FAM149B1	-1.41699	-1.22802	0.23082	-1.99624	-2.54756	-1.87983	-1.14271	-3.19143	-1.91468	2.1455
234985_at	LDLRAD3	-4.37987	-3.58455	-0.330231	-0.481572	0.053995	-3.89755	-3.32466	-1.71348	-2.47538	2.14515
231234_at	CTSC	-3.88338	-3.6665	-1.15498	-3.01285	-2.54756	-3.8565	-3.78019	-2.35151	-3.29979	2.14481
231374_at	-	-3.60773	-4.66241	-1.63596	-3.25757	-4.31921	-2.59881	-4.076	-3.9332	-3.77927	2.14332
227192_at	PRRT2	-1.41699	-2.2341	-0.845251	-4.41289	-3.93818	-3.17456	-2.32817	-3.39917	-2.9863	2.14104
227645_at	PIK3R5	-1.85679	-1.8029	0.205048	-4.06632	-1.59356	-2.46875	-3.8741	2.11051	-1.93599	2.14103
239277_at	-	-2.01791	-2.48124	-0.773491	-2.36251	-2.91014	-2.46875	-3.58452	-4.57222	-2.9139	2.14041
223248_at	HSDL1	-3.07528	-2.53818	0.391037	-0.997688	-2.78729	-0.801164	-0.956703	-1.08826	-1.74922	2.14026
202391_at	BASP1	4.4004	0.657658	3.3081	3.42856	-3.84321	5.04589	-4.076	2.5631	1.16806	2.14004
1555677_s_at	SMC1A	-4.58504	-3.20606	-1.21154	-2.54559	-1.91146	-3.73694	-3.08449	-4.38818	-3.35111	2.13957
206618_at	IL18R1	-3.60773	0.28	0.391037	1.16131	-0.277862	-0.579186	-4.28326	-4.92804	-1.74782	2.13886
205749_at	CYP1A1	-2.82911	-4.01832	-0.918571	-3.45691	-3.93818	-0.439394	-3.58452	-3.13295	-3.05705	2.13848
226683_at	SNX18	0.984433	-2.05075	1.11366	-0.671444	-4.99112	-1.91277	1.03175	0.448074	-1.02312	2.13678
213237_at	C16orf88	-1.17063	-1.30991	1.15302	-0.975777	-1.05805	-0.879776	-0.906266	-0.576516	-0.982418	2.13544
1569030_s_at	NUB1	0.163137	-0.576654	1.42712	-0.807101	-0.485294	-2.59881	0.0299346	-0.682117	-0.708129	2.13525
236462_at	-	-4.14867	-0.0968326	0.712255	-0.390137	-0.0386669	-1.69121	-1.75775	-1.83413	-1.42248	2.13474
209298_s_at	ITSN1	-3.88338	-4.97485	-1.86939	-3.45691	-4.22319	-4.26784	-5.02157	-2.19565	-4.00334	2.13395
227491_at	ELOVL6	-3.88338	-2.53818	-1.21154	-2.90058	-4.31921	-2.80343	-3.24094	-3.72293	-3.34409	2.13256
1552427_at	ZNF485	-3.33555	-3.84146	-1.78773	-5.23411	-5.12434	-4.4034	-3.68072	-1.81827	-3.91969	2.13197
229656_s_at	EML6	-0.327247	-3.1412	0.23082	-3.01285	-0.879135	-2.17737	-3.0092	-0.751361	-1.89977	2.13059
204689_at	HHEX	-3.33555	-4.20296	-1.74932	-3.38533	-4.92008	-3.65925	-4.94333	-2.70131	-3.87826	2.12894
203604_at	ZNF516	-3.33555	-5.23074	-1.21154	-4.49208	-4.31921	-1.36019	-4.076	-0.569444	-3.34046	2.12892
233036_at	-	-3.60773	-4.20296	-1.59912	-2.4975	-3.93818	-2.66617	-4.68293	-4.49817	-3.72766	2.12855
219049_at	CSGALNACT1	-4.14867	-2.00568	-1.39525	-3.59575	-4.84794	-2.94451	-3.8741	-3.24826	-3.52356	2.12831
1559420_x_at	CACNB2	0.284071	-4.66241	-1.52935	-4.73058	-4.67985	-3.97556	-4.94333	-2.89543	-3.65758	2.12824
209754_s_at	TMPO	-4.58504	1.44507	2.14259	1.42087	1.13156	-0.651007	1.50962	-0.150729	0.0171918	2.12539
231336_at	CPNE4	-4.37987	-5.11007	-2.53873	-4.32385	-4.84794	-4.01256	-4.68293	-5.26948	-4.66096	2.12223
205433_at	BCHE	-4.75737	-3.4289	-0.773491	1.3702	-4.67985	-1.74319	-3.78019	-3.24826	-2.89537	2.12188
230352_at	PRPS2	1.49225	2.09797	3.37534	2.40208	1.87123	-0.159955	1.39615	-0.316281	1.25478	2.12056
242350_s_at	LOC100128098	-3.33555	-3.50533	-1.49335	-3.52391	-4.03455	-2.59881	-4.3935	-3.9024	-3.61344	2.12008
200707_at	PRKCSH	-2.39118	0.588662	2.05096	1.20032	1.86803	0.112991	0.728226	-2.56571	-0.0655227	2.11648
203111_s_at	PTK2B	-1.28977	-3.20606	-0.439637	-3.01285	-2.33165	-1.87983	-3.32466	-2.84744	-2.55604	2.1164
236105_at	ZBTB10	-2.39118	-4.82739	-1.99373	-4.32385	-4.84794	-4.26784	-4.17812	-3.9332	-4.10993	2.1162
212812_at	SERINC5	-3.88338	-1.28056	-0.0055488	-3.82704	-1.08686	-3.49692	-2.43613	1.16059	-2.12147	2.11592
241279_at	-	-3.33555	-4.30087	-2.08162	-4.65054	-4.22319	-3.29311	-4.85857	-4.71791	-4.19711	2.11548
225566_at	NRP2	-1.7008	-4.57457	-0.0476927	-0.728576	-2.91014	-1.5571	-3.08449	-0.576516	-2.16174	2.11405
235952_at	-	-4.58504	-3.20606	-1.49335	-3.74774	-1.8264	-4.36877	-3.68072	-3.824	-3.60553	2.11218
209264_s_at	TSPAN4	-2.82911	-1.58813	-0.0610641	-0.00974133	-3.18987	-2.17737	-2.94034	-2.47349	-2.17258	2.11152
235763_at	SLC44A5	-4.75737	-5.11007	-2.89912	-5.28378	-5.05852	-4.49726	-5.02157	-5.34358	-5.01031	2.11119
225806_at	AJUBA	-4.75737	-2.05075	-1.01873	-2.27291	-3.49266	-3.78042	-0.982905	-4.57222	-3.12989	2.11116
222714_s_at	LACTB2	-2.82911	1.17972	0.278764	-5.00193	-5.05852	-1.24344	0.666445	-0.535535	-1.83177	2.11053
231720_s_at	JAM3	-3.88338	-4.11405	-1.52935	-3.1359	-3.57111	-3.6946	-3.68072	-3.39917	-3.63985	2.1105
241100_at	-	-0.756985	-4.20296	-1.52935	-4.06632	-4.59843	-2.70066	-4.28326	-4.86021	-3.6384	2.10906
216048_s_at	RHOBTB3	-4.37987	-4.11405	-2.03952	-3.74774	-4.84794	-2.59881	-4.49037	-4.86021	-4.14843	2.10891
218052_s_at	ATP13A1	-0.250894	-1.52233	1.95399	0.880823	1.59758	-0.473608	-0.744271	-0.562407	-0.153586	2.10757
236126_at	ACVR2B	-1.55222	-0.272996	0.75691	-2.07195	0.166359	-3.06156	-1.45762	-1.19699	-1.34957	2.10648
201666_at	TIMP1	-1.7008	3.51909	3.89428	0.230889	3.86512	2.22147	3.67134	0.709971	1.78815	2.10612
221795_at	NTRK2	-4.58504	-3.84146	-1.15498	-3.90546	-4.03455	-1.82767	0.196672	-4.82685	-3.26062	2.10565
201925_s_at	CD55	-3.60773	-0.524109	0.721374	-0.533058	0.518085	-2.76904	0.919884	-3.69366	-1.38423	2.10561
203620_s_at	FCHSD2	-0.49129	-0.542023	1.04535	-1.53269	-1.26079	-1.85549	-1.17232	-0.562407	-1.05957	2.10492
209473_at	ENTPD1	2.80524	1.24713	0.960242	-0.258342	-3.33743	-1.48561	-3.58452	-3.39917	-1.14467	2.10492
231820_x_at	ZNF587	-3.07528	-4.11405	-0.662742	-2.73949	-1.91146	-4.49726	-2.4936	-0.542127	-2.76761	2.10487
238803_at	HECTD2	-4.14867	-2.94019	-1.67293	-2.69227	-4.92008	-4.52507	-4.94333	-2.27301	-3.77751	2.10459
240703_s_at	HERC1	-4.75737	-3.50533	-2.03952	-3.52391	-3.84321	-4.20331	-4.28326	-4.8901	-4.14379	2.10427
1560025_at	-	-4.37987	-5.04454	-1.63596	-4.93704	-0.277862	-3.14102	-3.68072	-4.71791	-3.73985	2.10389
235696_at	-	-0.0353813	-3.50533	-1.42947	-4.49208	-4.41413	-4.01256	-5.02157	-3.24826	-3.53276	2.10329
1556121_at	NAP1L1	-2.60066	-0.21656	0.603089	-1.62176	-2.04158	-3.8565	-1.32501	1.16224	-1.49998	2.10307
219281_at	MSRA	1.73223	-1.2538	1.83158	-1.13593	-2.23143	-0.34287	-0.541674	1.88568	-0.269686	2.10126
227198_at	AFF3	-4.37987	0.0141311	-1.24315	-5.12563	-5.05852	-4.49726	-5.16794	0.805176	-3.34427	2.10112
238936_at	TMEM178B	-1.55222	-1.92359	-0.245457	-3.38533	-2.54756	-1.77383	-2.74239	-2.49789	-2.34612	2.10066
201929_s_at	PKP4	-3.88338	0.178711	0.33641	-0.616488	-0.784963	-2.94451	-2.12086	-2.17661	-1.76401	2.10042
234082_at	-	-1.55222	-4.39223	-1.36396	-4.06632	-4.03455	-3.78042	-4.28326	-2.1389	-3.46399	2.10003
233691_at	-	0.284071	-4.39223	-0.943726	-3.07101	-3.49266	-3.02097	-3.8741	-3.72293	-3.04141	2.09768
211031_s_at	CLIP2	0.224151	-0.970351	0.266005	-2.3168	-2.43734	-2.17737	-3.32466	-1.81827	-1.83152	2.09753
226337_at	GORAB	-2.19688	-0.00975353	1.07851	-1.36242	-0.168158	-3.54069	-0.00856665	0.154111	-1.01891	2.09742
212825_at	PAXIP1	-0.853928	0.984312	2.49583	1.18558	1.32857	-0.204753	0.446187	-0.0823299	0.40052	2.09531
231747_at	CYSLTR1	-3.07528	-4.90385	-1.24315	-4.41289	-3.74897	2.1656	-4.77695	-4.61347	-3.33797	2.09482
212503_s_at	DIP2C	-3.33555	-4.66241	-2.22545	-5.00193	-4.12241	-4.16196	-4.68293	-4.27085	-4.31972	2.09426
218029_at	FAM65A	-1.17063	-1.96578	0.346905	-1.33773	-1.99579	-2.02462	-2.37939	-1.34937	-1.74619	2.09309
231690_at	-	-4.37987	-0.633462	-0.535516	-4.73058	-4.67985	-3.65925	1.31694	-1.62787	-2.62771	2.09219
205153_s_at	CD40	-0.756985	1.00746	2.37506	0.904418	-3.65992	2.28375	1.7937	0.415232	0.283952	2.09111
1557078_at	SLFN5	-2.60066	-4.66241	-0.773491	-1.99624	-3.04342	-3.37005	-0.88198	-3.49249	-2.86389	2.0904
203881_s_at	DMD	0.502576	-3.34745	-0.516669	-1.13593	-3.41284	-1.99656	-5.29281	-3.55868	-2.60596	2.08929
1565811_at	-	-0.176319	-3.00556	-0.662742	-1.41927	-1.95117	-3.54069	-4.49037	-4.679	-2.75177	2.08903
221220_s_at	SCYL2	-4.37987	0.28	0.822359	0.0794658	-0.0810726	-0.743877	0.138879	-4.15621	-1.2661	2.08846
226713_at	CCDC50	-1.41699	0.0498408	1.39609	-3.52391	0.692826	-0.743877	0.970513	-0.871146	-0.691821	2.08791
206403_at	ZNF536	-2.01791	-4.01832	-1.46106	-3.74774	-4.12241	-2.91157	-4.68293	-3.34158	-3.54892	2.08787
203921_at	CHST2	-2.60066	-3.50533	0.877863	-0.533058	-4.22319	1.64297	-1.26099	2.02238	-1.20827	2.08613
204768_s_at	FEN1	-1.55222	1.73167	3.22475	1.77744	1.56589	1.37391	1.95117	1.13022	1.13973	2.08502
204951_at	RHOH	1.21825	-3.1412	0.684809	0.14226	-3.93818	-1.82767	0.778912	-3.02546	-1.39901	2.08382
225435_at	SSR1	-1.85679	0.929069	2.12846	-0.975777	0.872123	-0.264472	0.919884	0.689081	0.044731	2.08373
233105_at	-	-4.37987	-2.87895	-0.967471	-3.1359	-3.33743	-3.3319	-1.56627	-2.72783	-3.05116	2.08369
220177_s_at	TMPRSS3	-3.33555	0.366364	-0.727327	-4.49208	-4.67985	2.26874	-4.94333	-4.86021	-2.81085	2.08352
202541_at	AIMP1	-1.85679	-0.524109	1.50401	-1.04275	-0.359617	-1.91277	0.481677	1.15847	-0.579413	2.08342
218909_at	RPS6KC1	-2.19688	0.0382398	1.20284	-2.07195	-1.8264	-1.15261	1.11149	-0.0634652	-0.880227	2.08307
1555780_a_at	RHEB	-2.82911	1.91472	2.61844	0.957277	1.20078	1.39404	0.352144	0.760975	0.535833	2.08261
236517_at	MEGF10	-3.88338	-4.97485	-2.77161	-5.12563	-5.12434	-4.46593	-5.23041	-5.17028	-4.85355	2.08193
205286_at	TFAP2C	-2.82911	-4.82739	-1.78773	-3.90546	-4.03455	-3.17456	-4.49037	-3.824	-3.86935	2.08162
225725_at	ZMAT3	-0.408611	-0.0968326	1.69928	-2.27291	0.556001	-1.22124	0.185953	0.595221	-0.380346	2.07962
242876_at	AKT3	-3.60773	-1.04415	-0.40289	-2.79562	-2.38412	-3.14102	-2.67629	-1.72674	-2.48224	2.07935
212285_s_at	AGRN	-1.06095	-1.92359	0.967169	-1.15879	-0.504005	-0.357627	-2.27064	-0.507003	-1.1118	2.07897
1570020_at	AACSP1	-3.07528	-4.97485	-2.32327	-5.062	-4.50642	-3.78042	-5.02157	-4.38818	-4.40125	2.07797
227421_at	YBEY	-0.106315	0.635677	1.80678	0.506459	-0.394382	-0.0604874	-1.32501	-1.1378	-0.268837	2.07562
203420_at	FAM8A1	-0.756985	0.327762	1.7261	-1.08904	0.117551	-0.579186	-1.45762	1.00149	-0.348005	2.0741
226103_at	NEXN	-4.58504	-4.97485	-2.37272	-5.12563	-4.99112	-2.73532	-4.28326	-4.42708	-4.44604	2.07332
209835_x_at	CD44	-0.250894	1.50389	1.11366	1.04129	-4.67985	2.06954	-1.93242	-4.46652	-0.959281	2.07295
218678_at	NES	-3.60773	-3.84146	-1.12659	-3.38533	-3.18987	-2.42869	-2.37939	-3.55868	-3.19874	2.07215
236219_at	SLC35G1	-3.88338	-2.28023	-1.49335	-3.38533	-4.22319	-4.4034	-2.16722	-4.61347	-3.56517	2.07182
241895_at	LOC440905	-2.01791	-4.48649	-1.63596	-3.1958	-4.84794	-3.93327	-3.97205	-3.49249	-3.70656	2.07061
239229_at	PHEX	-4.37987	-3.58455	-1.99373	-3.82704	-4.41413	-3.78042	-4.076	-4.38818	-4.06431	2.07058
218031_s_at	FOXN3	-1.55222	2.44117	2.43565	2.00811	1.02009	-2.76904	1.5727	-0.160961	0.365692	2.06996
201302_at	ANXA4	-1.7008	1.77235	1.88336	-0.0438549	1.23566	-0.34287	-2.27064	0.0444002	-0.186535	2.0699
204421_s_at	FGF2	-2.82911	-0.711029	-0.135168	-2.79562	-2.97515	-1.99656	-1.2305	-2.89543	-2.20477	2.0696
218486_at	KLF11	-1.41699	0.70888	0.854003	-2.59393	-0.429438	-1.10859	-4.85857	1.19262	-1.21515	2.06915
217419_x_at	AGRN	-2.39118	-1.92359	0.648842	-1.11298	-0.692809	0.0743241	-3.08449	-0.806983	-1.41967	2.06852
1559351_at	-	-2.39118	-3.1412	-1.21154	-3.1958	-4.31921	-2.36398	-3.16058	-4.38818	-3.28002	2.06848
241624_at	LOC389834	-2.19688	-4.30087	-1.36396	-3.98895	-2.49161	-3.57208	-4.59123	-2.86987	-3.43021	2.06625
231165_at	-	-2.19688	-2.76615	-0.477933	-2.84469	-2.66426	-4.33353	-1.26099	-1.74179	-2.54404	2.06611
1559548_at	ACVR2B	-4.14867	-1.96578	-1.09965	-3.1359	-2.08458	-3.41588	-3.32466	-4.08082	-3.16518	2.06553
227384_s_at	LOC727820 /// LOC728855 /// LOC728875	0.342043	0.426773	1.29906	-1.18297	0.40912	-2.02462	-0.835712	-2.49789	-0.766179	2.06524
213698_at	ZMYM6 /// ZMYM6NB	-1.55222	1.89167	2.14879	0.607506	1.11866	0.817977	-2.67629	0.391707	0.0855721	2.06322
207761_s_at	METTL7A	2.25135	0.444923	0.141401	-4.65054	-4.31921	-3.73694	-4.59123	1.15226	-1.92134	2.06274
212063_at	CD44	3.64871	2.13475	1.90613	1.38245	-4.99112	3.02677	-1.08877	-5.20292	-0.155734	2.06186
232055_at	SFXN1	-4.14867	-0.407914	-0.228787	-1.08904	-1.7422	-4.08605	-2.43613	-2.12264	-2.29038	2.06159
1568815_a_at	DDX50	0.163137	-2.28023	-0.120636	-2.64126	-3.11433	-3.73694	-2.87206	-0.78336	-2.18072	2.06008
209212_s_at	KLF5	-3.07528	-3.92866	-1.59912	-3.1958	-3.93818	-2.91157	-4.59123	-3.96762	-3.65833	2.05922
204670_x_at	HLA-DRB1 /// HLA-DRB4 /// LOC100507709 /// LOC100507714	-1.06095	5.66187	5.04522	4.77331	3.60717	0.86388	4.67775	2.38931	2.98748	2.05774
212229_s_at	FBXO21	0.785808	1.41761	2.73516	0.112374	0.993285	-0.234478	0.970513	0.697233	0.677478	2.05768
202545_at	PRKCD	-3.07528	-0.0214198	0.822359	-0.582976	-0.5434	-1.17648	-1.52758	-1.71348	-1.23437	2.05673
221139_s_at	CSAD	-1.85679	-3.75556	-0.556473	-3.1958	-2.54756	-3.78042	-3.68072	0.524425	-2.6132	2.05673
231449_at	-	-3.33555	-3.2821	-1.78773	-4.06632	-4.22319	-3.8565	-3.68072	-4.46652	-3.84441	2.05669
1554273_a_at	ERAP2	-3.88338	-3.06897	-0.597407	-4.57176	-4.03455	0.459085	1.14994	-4.61347	-2.65187	2.05446
239611_at	-	-1.7008	-4.66241	-1.71098	-4.2399	-4.50642	-4.01256	-2.80727	-4.42708	-3.76521	2.05422
226763_at	SESTD1	-2.01791	-1.09345	0.684809	-0.931323	1.88176	-3.25511	-2.61464	-1.54765	-1.36833	2.05314
202934_at	HK2	-0.327247	-0.189866	2.83847	1.00187	1.10662	0.524107	1.19422	2.1885	0.785457	2.05301
231274_s_at	-	-2.19688	0.0949407	1.29321	0.221708	0.0152029	-0.839927	-1.0073	-1.60223	-0.759213	2.05243
219588_s_at	NCAPG2	-0.576904	1.2116	2.32288	1.31353	1.64994	-0.473608	0.859375	-2.08581	0.271161	2.05172
209960_at	HGF	-4.37987	-5.04454	-1.71098	-4.86896	-5.05852	-4.58328	2.35735	-4.75298	-3.76154	2.05056
232397_at	LOC100507039	-4.75737	-5.04454	-2.13094	0.322831	-5.24179	-4.36877	-4.94333	-5.23694	-4.18142	2.05048
223876_at	SPATA16	-3.60773	-3.1412	-1.07099	-3.01285	-2.91014	-2.98602	-2.4936	-3.69366	-3.12074	2.04976
215933_s_at	HHEX	-3.07528	-4.90385	-1.63596	-3.1359	-4.84794	-3.29311	-4.49037	-2.04879	-3.68503	2.04908
236167_at	-	-3.60773	-4.01832	-1.46106	-3.74774	-4.31921	-2.46875	-3.40597	-3.00016	-3.5097	2.04864
233068_at	-	-2.82911	-1.88345	-0.120636	-1.78308	-2.13392	-2.20617	-2.67629	-1.67037	-2.16891	2.04828
205671_s_at	HLA-DOB	0.553304	-0.244626	0.217628	-2.90058	-2.08458	-1.74319	-3.49574	-2.89543	-1.83012	2.04775
203509_at	SORL1	3.18901	-3.6665	2.10112	1.22733	-3.74897	4.40629	-2.87206	1.84343	0.0540772	2.04704
230129_at	PSTK	-3.07528	-1.96578	-0.439637	-3.52391	-1.55843	-3.02097	-1.71785	-2.54283	-2.48644	2.0468
227062_at	LOC100653017 /// MIR612 /// NEAT1	-2.19688	0.188872	1.64938	-0.103019	2.7517	-1.33628	0.0676329	-2.15342	-0.397342	2.04672
244780_at	SGPP2	-3.33555	-4.74701	-2.59834	-4.93704	-4.84794	-4.55725	-5.02157	-5.06651	-4.6447	2.04635
1557679_at	ERICH1-AS1	-3.07528	-3.4289	-0.750935	-2.59393	-2.97515	-1.08768	-3.8741	-2.54283	-2.79684	2.0459
227682_at	-	-2.60066	-1.36827	0.908663	-0.15249	-0.504005	-2.46875	-1.26099	0.395572	-1.13708	2.04575
225131_at	ZRANB1	-2.01791	-0.258616	0.877863	-1.13593	-0.902194	-2.11264	-0.504122	-1.22854	-1.16571	2.04357
211628_x_at	FTH1P5	4.27488	3.06788	5.55787	3.0814	3.68866	3.36609	3.39154	3.72971	3.51431	2.04356
212373_at	FEM1B	-3.60773	-2.87895	-0.135168	-2.07195	-2.13392	-3.97556	-1.0073	0.424922	-2.17864	2.04347
225129_at	CPNE2	-2.82911	-0.947511	-0.314132	-2.40791	-2.23143	-1.87983	-3.40597	-2.80005	-2.3574	2.04327
230281_at	C16orf46	-3.60773	-3.1412	-1.52935	-3.45691	-3.33743	-3.21471	-4.59123	-3.65673	-3.57228	2.04293
202461_at	EIF2B2	2.19	0.51385	3.03425	1.48035	0.675773	0.189041	1.58899	0.309352	0.992479	2.04177
228873_at	COL22A1	-3.88338	-1.09345	0.48679	2.14678	-3.65992	-0.707082	-1.14271	-2.54283	-1.55466	2.04144
217239_x_at	LOC100508797	-4.14867	-3.50533	-1.59912	-3.90546	-3.84321	-2.23726	-3.8741	-3.96762	-3.64024	2.04112
1566146_x_at	-	-2.60066	-3.34745	-0.798239	-3.1359	-2.49161	-2.4972	-2.87206	-2.92603	-2.8387	2.04046
1557352_at	SQLE	-3.60773	-2.05075	-0.845251	-2.19049	-3.57111	-2.80343	-3.49574	-2.47349	-2.88468	2.03943
207053_at	SLC8A1	-4.14867	-4.97485	-2.48086	-5.062	-4.67985	-3.3319	-4.59123	-4.82685	-4.51648	2.03561
223915_at	BCOR	1.65157	1.3675	1.22784	0.578534	-4.41413	0.66762	-1.11504	-4.38818	-0.807447	2.03529
211366_x_at	CASP1	-1.06095	0.0609469	0.103982	-3.74774	-2.18411	-1.6072	-3.78019	-1.19699	-1.93089	2.03487
223984_s_at	NUPL1	-4.14867	1.08923	0.748265	-0.103019	0.053995	-2.11264	-0.835712	-2.94696	-1.28625	2.03452
228030_at	-	2.51693	0.463303	2.31044	0.793603	1.04569	0.950603	-0.88198	-2.94696	0.277313	2.03313
215743_at	NMT2	-4.37987	-3.20606	-1.67293	-4.06632	-4.03455	-4.46593	-4.076	-1.71348	-3.70603	2.0331
1569269_s_at	SRGAP1	-3.33555	-3.20606	-0.727327	-1.78308	-2.66426	-1.87983	-2.21622	-4.23728	-2.76033	2.033
1570093_at	-	-3.60773	-4.66241	-2.17928	-4.1544	-4.22319	-4.01256	-4.17812	-4.64496	-4.21191	2.03263
208528_x_at	SSX5	-2.60066	-2.87895	-1.21154	-3.38533	-3.26	-3.21471	-3.8741	-3.49249	-3.24375	2.03221
225965_at	DDHD1	-3.07528	-0.440291	1.19143	0.562866	0.257965	-1.66456	0.174236	-1.69872	-0.840541	2.03197
216037_x_at	TCF7L2	-3.07528	-2.09206	-0.535516	-2.59393	-2.33165	-2.11264	-2.27064	-3.49249	-2.56696	2.03144
243804_at	MTMR7	-3.33555	-4.57457	-2.13094	-4.32385	-4.84794	-2.36398	-4.85857	-4.82685	-4.16162	2.03068
234137_s_at	-	-3.07528	-4.57457	-2.32327	-4.1544	-4.50642	-3.97556	-4.94333	-5.23694	-4.35236	2.02908
205005_s_at	NMT2	-4.37987	-0.21656	0.402901	-0.56604	-1.4883	-3.14102	-1.2305	-0.356661	-1.62556	2.02846
1558217_at	SLFN13	-4.58504	-3.6665	-1.07099	-4.1544	-2.04158	-2.80343	-2.4936	-1.94862	-3.09902	2.02804
243286_at	-	-0.576904	-1.09345	0.967169	-0.952767	0.166359	-1.99656	-0.906266	-2.06528	-1.0607	2.02786
235589_s_at	MDM4	1.36441	0.84967	3.16382	0.745925	1.24165	1.75955	2.10349	-0.111915	1.13611	2.02771
217897_at	FXYD6	-1.7008	-3.50533	-0.662742	-3.32312	-1.42246	-1.82767	-3.32466	-3.72293	-2.68957	2.02683
209460_at	ABAT	-1.85679	-2.18793	-1.18202	-4.2399	-4.03455	-2.36398	-5.09599	-2.68094	-3.20858	2.02656
208596_s_at	UGT1A1 /// UGT1A10 /// UGT1A3 /// UGT1A4 /// UGT1A5 /// UGT1A6 /// UGT1A7 /// UGT1A8 /// UGT1A9	-3.33555	-3.92866	-1.67293	-3.38533	-3.65992	-3.54069	-4.076	-3.96762	-3.69911	2.02618
236273_at	NBPF1	-2.19688	-3.6665	-1.42947	-3.01285	-3.49266	-4.20331	-5.09599	-2.5171	-3.45504	2.02557
227091_at	CCDC146	-2.60066	-2.59101	-0.943726	-3.90546	-2.6065	-2.66617	-4.85857	-1.54765	-2.968	2.02428
242463_x_at	ZNF600	2.24007	-3.06897	-1.36396	-4.93704	-5.12434	-3.06156	-5.29281	-4.46652	-3.38731	2.02335
212208_at	MED13L	-0.853928	-0.489819	0.945739	-2.23271	-0.504005	-2.17737	-1.35757	0.0834694	-1.07599	2.02173
1559582_at	RHOQ	-0.408611	-2.70324	-0.727327	-3.1359	-3.84321	-3.73694	-2.94034	-2.47349	-2.74882	2.02149
226219_at	ARHGAP30	2.95816	1.09454	2.23642	0.629999	2.4471	-2.14612	0.91285	-4.38818	0.215479	2.02094
1556039_s_at	GPR173	-3.88338	-4.57457	-2.59834	-4.93704	-4.7617	-4.08605	-5.02157	-5.06651	-4.61869	2.02035
210916_s_at	CD44	-2.01791	0.82962	0.368813	0.531518	-4.92008	0.637406	-2.12086	-4.49817	-1.65121	2.02002
1552486_s_at	LACTB	-3.60773	0.883048	0.58357	0.418432	-4.7617	-0.879776	-0.789446	-1.30279	-1.43428	2.01785
202561_at	TNKS	0.163137	-1.45987	1.08589	-1.20708	-1.38984	-1.94129	-0.378814	-0.30957	-0.931905	2.01779
240245_at	-	-0.49129	-3.58455	-1.39525	-4.32385	-4.31921	-3.02097	-4.59123	-3.55868	-3.41283	2.01758
242693_at	-	-2.60066	-1.72722	-0.314132	-2.90058	-1.86762	-1.85549	-2.4936	-2.86987	-2.33072	2.01659
230085_at	PDK3	-2.39118	0.883048	1.79913	1.64141	-1.45444	1.60742	-0.310598	-1.49623	-0.217224	2.01635
227688_at	LRCH2	-3.60773	-5.04454	-2.71261	-4.86896	-5.29464	-4.52507	-4.59123	-5.17028	-4.72892	2.01631
219234_x_at	SCRN3	-4.37987	-2.70324	-1.91097	-3.66971	-3.57111	-4.16196	-4.076	-4.92804	-3.92713	2.01616
227383_at	LOC727820	-2.82911	0.00244769	0.781557	-0.709509	0.236475	-1.24344	-1.11504	-2.97578	-1.23342	2.01498
201669_s_at	MARCKS	2.49769	-4.97485	2.76469	3.70521	-5.34639	3.0897	2.94681	3.33872	0.750984	2.01371
227124_at	C6orf228	-2.39118	-0.67139	1.83953	0.278548	1.21211	-0.725111	0.778912	0.302535	-0.173653	2.01319
237268_at	DSCAM	-3.33555	-4.57457	-2.22545	-4.73058	-4.41413	-3.29311	-4.3935	-4.92804	-4.2385	2.01304
222562_s_at	TNKS2	-4.37987	-1.17306	-0.106022	-1.25753	-1.20094	-2.76904	0.706528	-4.75298	-2.11813	2.01211
229146_at	C7orf31	-2.39118	-3.2821	-1.27192	-2.95909	-4.50642	-3.41588	-4.77695	-1.65609	-3.28396	2.01204
1553743_at	LOC100506290 /// LOC100653153 /// METTL21A	-2.82911	-1.01927	0.302579	0.304871	-1.66833	-4.49726	-2.43613	0.189218	-1.708	2.01058
207813_s_at	FDXR	0.450307	0.409341	1.34016	1.15214	-1.00463	-2.94451	-1.35757	-1.39632	-0.670175	2.01034
226634_at	METTL10	-2.60066	-1.69236	-0.421429	-2.84469	-3.11433	-4.33353	-0.765976	-1.67037	-2.4317	2.01027
232935_at	-	-2.19688	-1.20076	-1.09965	-2.4975	-4.22319	-4.05129	-3.8741	-3.72293	-3.10952	2.00987
226844_at	MOB3B	0.396498	-0.489819	0.515722	-2.59393	-3.84321	-2.0537	-1.03296	-0.839481	-1.4938	2.00952
201835_s_at	PRKAB1	-2.60066	-0.391581	0.805911	-0.931323	-0.784963	-1.4565	-0.378814	-1.86474	-1.20123	2.00714
226267_at	JDP2	-1.41699	-1.30991	0.0225712	-3.01285	-4.03455	-3.73694	-0.343644	-0.0359549	-1.98441	2.00698
223474_at	IRF2BPL	-0.0353813	2.06586	3.97162	0.984941	3.17972	1.18159	2.6776	3.69994	1.96489	2.00672
225768_at	NR1D2	-4.58504	-1.42962	-0.750935	-3.74774	-1.17168	-2.94451	-2.06914	-3.34158	-2.75562	2.00468
241386_at	LOC100506691	-2.19688	-3.4289	-1.09965	-3.32312	-3.04342	-3.06156	-4.17812	-2.49789	-3.10427	2.00462
1559360_at	-	-3.07528	-4.74701	-1.99373	-4.06632	-4.7617	-3.45388	-4.77695	-3.10702	-3.99831	2.00457
232242_at	LOC100506994	-4.14867	-5.04454	-1.42947	-4.57176	-5.18525	-1.00155	-0.218181	-3.86707	-3.43386	2.00439
227816_at	NTN1	-2.60066	-3.06897	-1.12659	-3.1359	-3.26	-2.62987	-4.17812	-3.02546	-3.12843	2.00184
227605_at	AIMP1	-2.60066	-1.76427	0.0501537	-2.23271	-2.28226	-2.56626	-1.88567	-0.326271	-1.95116	2.00131
228058_at	ZG16B	-1.06095	-4.39223	-1.01873	-2.36251	-3.33743	-2.20617	-3.8741	-3.9024	-3.0194	2.00067
1553150_at	KDM1B	-4.14867	-2.32917	-1.36396	-2.64126	-2.13392	-3.89755	-3.40597	-4.99514	-3.36453	2.00057
226272_at	RCAN3	-0.95457	-0.711029	0.254372	-1.75195	-0.0810726	-0.917393	-4.77695	-3.02546	-1.74549	1.99986
210229_s_at	CSF2	-2.39118	-2.64657	0.938488	1.19021	-1.70616	2.85089	-2.06914	-2.65656	-1.06121	1.9997
1558220_at	-	-1.41699	-1.65631	-0.245457	-2.40791	-1.59356	-3.37005	-2.61464	-2.65656	-2.24515	1.99969
238648_at	-	-2.60066	-2.94019	-0.798239	-2.54559	-2.97515	-1.91277	-3.08449	-3.52549	-2.79776	1.99952
238812_at	-	-0.95457	-2.94019	-0.0756725	-2.36251	-3.18987	-2.46875	-2.37939	-0.227079	-2.07462	1.99895
208127_s_at	SOCS5	-4.14867	-1.96578	-0.135168	-1.23258	-1.45444	-2.56626	-3.78019	0.209076	-2.13412	1.99895
1560358_at	-	-3.60773	-4.90385	-2.37272	-4.86896	-4.99112	-3.02097	-4.49037	-4.71791	-4.37156	1.99884
202388_at	RGS2	-0.106315	-1.01927	2.15553	1.75337	-4.41413	3.17246	1.9009	-0.185693	0.157331	1.9982
234893_s_at	DNAH6	-3.88338	-4.39223	-2.37272	-4.06632	-4.50642	-3.93327	-4.94333	-4.86021	-4.36931	1.99659
230968_at	-	-2.39118	-4.57457	-1.91097	-4.32385	-4.7617	-4.08605	-2.4936	-4.71791	-3.90698	1.99601
223018_at	NOB1	2.33438	0.90316	3.90824	2.91796	1.79949	2.2178	2.44698	0.766067	1.91226	1.99598
224229_s_at	AKT3	-4.37987	-2.09206	-0.967471	-2.59393	-2.6065	-2.11264	-3.49574	-3.46157	-2.96319	1.99572
219499_at	SEC61A2	-0.756985	-1.72722	0.923764	-0.419131	-1.91146	-1.00155	-0.744271	-0.941196	-1.07169	1.99545
207986_x_at	CYB561	-2.01791	-0.109907	0.0225712	-4.32385	-2.33165	-2.5314	-0.620162	-1.86474	-1.97137	1.99394
218693_at	TSPAN15	-3.33555	-0.730046	-0.918571	-2.19049	-3.84321	-3.25511	-3.8741	-3.15873	-2.91246	1.99389
206011_at	CASP1	-4.58504	-3.75556	-2.32327	-4.57176	-4.31921	-4.36877	-4.68293	-3.9332	-4.31664	1.99337
216080_s_at	FADS3	-1.85679	-1.42962	0.545388	-0.767484	-2.13392	1.06611	-1.42222	-3.59154	-1.44792	1.99331
236332_at	DHRS7	-3.07528	-2.94019	-1.33279	-4.2399	-3.49266	-2.70066	-3.0092	-3.824	-3.32598	1.99319
219166_at	DNAAF2	-3.88338	0.643086	1.61747	0.555146	-1.29244	-0.131712	1.06078	0.422022	-0.375214	1.99268
204088_at	P2RX4	-2.01791	-0.0214198	1.42185	0.287548	-0.411663	0.343825	-1.08877	-1.07728	-0.569382	1.99123
224581_s_at	NUCKS1	-0.327247	1.41281	3.00222	1.22733	1.03282	-1.08768	2.55006	2.26893	1.011	1.99121
204832_s_at	BMPR1A	-1.41699	-0.614062	0.192541	-1.65431	-2.49161	-2.46875	-1.42222	-2.5171	-1.79786	1.9904
227611_at	TARSL2	0.946981	-2.09206	0.830929	-2.36251	0.236475	-1.50523	-3.8741	0.542934	-1.15822	1.98915
230023_at	NSUN4	-2.39118	0.115811	1.24629	-1.25753	-0.626873	-0.439394	0.0299346	-0.630691	-0.742846	1.98914
217856_at	RBM8A	-4.37987	-0.375976	-0.150785	-2.4975	-2.08458	-2.02462	-0.858097	-2.75151	-2.13888	1.98809
1559214_at	-	-4.75737	-4.20296	-1.42947	-3.59575	-4.22319	-4.26784	-2.27064	-0.603513	-3.41732	1.98785
200636_s_at	PTPRF	-0.756985	-3.50533	-0.314132	-3.45691	-3.57111	-0.900119	-3.58452	-0.338241	-2.30189	1.98776
203705_s_at	FZD7	-4.37987	-1.69236	-0.967471	-2.64126	-4.31921	-2.88224	-2.61464	-2.15342	-2.95471	1.98724
65472_at	C2orf68	-2.26254	-2.81492	-1.27496	-4.1505	-3.57114	-4.15393	-3.7296	-2.13855	-3.26017	1.98521
206704_at	CLCN5	-3.88338	-4.39223	-2.03952	-4.32385	-4.7617	-3.17456	-3.58452	-4.04854	-4.02411	1.98459
207011_s_at	PTK7	-2.39118	-2.70324	-0.619291	-3.1359	-2.8512	-2.46875	-3.40597	-1.27067	-2.60384	1.98455
236734_at	SLITRK1	-3.60773	-4.97485	-2.65099	-5.062	-4.50642	-4.30465	-5.09599	-4.8901	-4.63453	1.98355
1569788_at	ST8SIA1	-4.58504	-4.90385	-2.22545	-1.25753	-4.99112	-4.4034	-5.35313	-3.96762	-4.20881	1.98336
212966_at	HIC2	-4.14867	-1.58813	-0.0330394	-1.56158	-1.66833	-2.33499	-1.79938	-1.01308	-2.01631	1.98327
214248_s_at	TRIM2	-2.01791	-3.92866	-1.46106	-4.32385	-4.12241	-2.11264	-4.076	-3.52549	-3.44385	1.9828
211602_s_at	TRPC1	-4.37987	-2.94019	-1.67293	-3.74774	-3.41284	-3.93327	-2.67629	-4.49817	-3.65548	1.98256
217885_at	IPO9	1.36441	1.80985	3.47054	1.31353	1.25787	0.916096	2.84346	0.91709	1.4889	1.98164
209218_at	SQLE	1.60801	2.24328	3.74941	2.45324	0.312791	3.03104	0.939376	1.79692	1.76924	1.98017
205076_s_at	MTMR11	-2.82911	-3.84146	-1.24315	-3.66971	-2.72693	-2.84144	-3.49574	-3.15873	-3.2233	1.98015
244623_at	KCNQ5	-0.663917	-4.90385	-0.773491	-0.190679	-2.43734	-4.4034	-5.29281	-1.37379	-2.75226	1.97876
203110_at	PTK2B	-0.95457	-2.37809	-0.0330394	-2.69227	-1.45444	-2.36398	-2.74239	-1.49623	-2.01171	1.97867
218720_x_at	SEZ6L2	-4.14867	-3.92866	-1.52935	-3.82704	-2.38412	-2.23726	-3.8741	-4.15621	-3.50801	1.97866
1562648_at	CCDC88A	-3.88338	-1.96578	-1.63596	-3.66971	-3.74897	-3.61874	-3.58452	-4.82685	-3.61399	1.97804
205741_s_at	DTNA	-3.88338	-4.82739	-2.13094	-4.80226	-4.22319	-3.57208	-3.40597	-4.04854	-4.10897	1.97803
226897_s_at	ZC3H7A	-3.07528	-0.203212	1.55777	1.00187	-0.738854	-0.473608	0.601079	-0.0495326	-0.419649	1.97742
211749_s_at	VAMP3	-3.33555	-0.175695	1.14646	0.269141	0.80361	-1.00155	-1.42222	-0.951189	-0.830494	1.97695
244007_at	ZNF462	-2.39118	-4.90385	-2.22545	-4.41289	-4.31921	-3.61874	-4.94333	-4.82685	-4.20229	1.97684
227434_at	WBSCR17	-1.85679	-3.00556	-0.798239	-2.95909	-2.91014	-1.79819	-3.58452	-3.30507	-2.77419	1.97596
223722_at	DNAJC12	-1.85679	-3.20606	-1.07099	-2.4533	-4.22319	-3.09807	-1.52758	-4.96254	-3.04679	1.9758
225335_at	ZNF496	-0.0353813	-0.524109	1.17908	-0.888976	-1.99579	-0.526929	-1.42222	-0.175652	-0.79558	1.97466
214700_x_at	RIF1	-1.7008	-1.17306	1.38575	-0.550534	0.62542	-2.02462	0.560164	0.149832	-0.587656	1.97341
224792_at	TNKS1BP1	-3.60773	-2.32917	-1.21154	-3.52391	-3.57111	-2.42869	-3.0092	-3.824	-3.18483	1.97329
224407_s_at	MST4	-3.88338	0.418084	1.47423	0.940091	0.965542	0.889904	0.799795	-3.62169	-0.498807	1.97303
222512_at	NUB1	2.13724	1.34855	3.15238	0.51518	1.33393	0.657682	1.85496	0.411662	1.17989	1.97249
202604_x_at	ADAM10	-3.33555	0.435799	1.46428	-0.0208095	0.825959	-0.707082	0.481677	-1.22854	-0.506935	1.97121
201850_at	CAPG	-0.576904	1.76915	0.525434	-3.25757	-2.54756	-2.62987	-2.67629	-0.196548	-1.44508	1.97052
210103_s_at	FOXA2	-2.60066	-3.50533	-1.42947	-3.74774	-3.49266	-2.91157	-4.076	-3.46157	-3.39936	1.96989
220926_s_at	EDEM3	-3.33555	-2.53818	-0.213041	-2.69227	-2.43734	-2.33499	-1.32501	-0.616375	-2.18282	1.96978
228191_at	FLVCR1	-1.41699	0.0721678	2.3517	0.934041	-0.604907	1.59597	1.02586	1.07958	0.383675	1.96803
204966_at	BAI2	-1.06095	-2.87895	-0.556473	-3.74774	-2.97515	-2.17737	-3.24094	-1.58854	-2.52423	1.96776
234084_x_at	-	-1.41699	-2.09206	-0.684629	-4.49208	-4.22319	-3.29311	-2.21622	-0.831383	-2.65215	1.96752
219326_s_at	B3GNT2	-3.88338	0.463303	1.28726	-0.0551889	-0.564755	-1.15261	0.939376	-0.507003	-0.680037	1.9673
221748_s_at	TNS1	-3.60773	-1.8029	-2.13094	-4.32385	-5.18525	-4.05129	-4.68293	-5.03265	-4.09809	1.96715
226793_at	LINC00294	-1.41699	-0.375976	0.967169	-1.62176	0.179355	-3.02097	-1.29366	0.555192	-0.999259	1.96643
227923_at	SHANK3	-3.33555	-4.01832	-2.03952	-4.1544	-4.41413	-4.08605	-3.49574	-4.53469	-4.00555	1.96603
207164_s_at	ZNF238	-4.58504	-4.39223	-2.32327	-4.2399	-4.31921	-4.08605	-4.3935	-4.00923	-4.28931	1.96603
239265_at	SLC35G1	-4.14867	-0.489819	-0.967471	-3.1359	-3.18987	-3.8565	-2.67629	-3.02546	-2.93179	1.96432
231852_at	ERI1	-4.75737	-2.94019	-0.516669	-1.06769	-2.38412	-3.06156	-2.12086	-1.03107	-2.48041	1.96374
1552430_at	WDR17	-4.14867	-5.11007	-2.89912	-5.12563	-5.34639	-4.55725	-4.68293	-5.06651	-4.86249	1.96337
233832_at	-	-3.33555	-3.1412	-1.36396	-3.25757	-2.72693	-3.17456	-4.17812	-3.46157	-3.32507	1.96111
226561_at	AGFG1	-3.60773	-1.52233	-0.0610641	-0.465488	-2.91014	-3.65925	-2.55423	0.564428	-2.02211	1.96104
213353_at	ABCA5	-2.19688	-3.75556	-0.576795	-1.11298	-4.22319	-3.54069	-2.67629	-0.24951	-2.53644	1.95965
225163_at	FRMD4A	-4.37987	-4.57457	-2.37272	-4.65054	-4.41413	-3.97556	-3.68072	-4.64496	-4.33148	1.95876
1557071_s_at	NUB1	-2.01791	-1.88345	-0.556473	-3.59575	-1.8264	-3.06156	-1.52758	-3.69366	-2.51519	1.95871
213010_at	PRKCDBP	-3.88338	-0.391581	-0.296395	-0.952767	-0.109673	-2.98602	-4.59123	-2.86987	-2.25493	1.95854
236381_s_at	WRAP73	-1.06095	-0.0580872	1.99227	-1.58978	1.10034	0.780795	0.0798524	0.987986	0.0343086	1.95796
227489_at	SMURF2	-3.60773	-3.92866	-1.30126	-4.06632	-3.74897	-2.80343	-4.3935	-0.264487	-3.25901	1.95775
1553217_s_at	ZNF41	-4.14867	-3.58455	-2.22545	-4.41289	-4.84794	-4.26784	-3.78019	-4.23728	-4.18277	1.95731
228585_at	ENTPD1	-0.853928	0.231049	-1.36396	-3.98895	-4.92008	-3.97556	-5.02157	-4.71791	-3.32099	1.95703
213056_at	FRMD4B	-4.58504	-4.01832	-1.99373	-4.57176	-0.153313	-4.46593	-4.59123	-5.26948	-3.95072	1.95699
1552643_at	ZNF626	-4.37987	-4.48649	-2.32327	-4.49208	-3.93818	-3.25511	-5.02157	-4.38818	-4.28021	1.95694
225928_at	VTI1B	-2.39118	-0.542023	0.23082	-2.36251	-2.23143	-1.63825	-1.35757	-1.54765	-1.72437	1.95519
243005_at	-	-2.60066	-1.92359	-0.893453	-2.90058	-3.49266	-2.80343	-2.94034	-3.2731	-2.84777	1.95431
219654_at	PTPLA	-2.39118	0.157797	-0.516669	-1.8523	-4.59843	-3.09807	-4.68293	-0.831383	-2.47093	1.95426
231112_at	SNRPE	-2.60066	-3.50533	-1.36396	-4.1544	-3.18987	-4.08605	-2.06914	-3.62169	-3.31816	1.95421
229419_at	FBXW7	-1.85679	-0.691243	0.3794	-1.56158	-1.03281	-2.70066	-3.32466	0.146126	-1.57452	1.95392
215212_at	-	-3.60773	-1.33825	-0.943726	-4.1544	-2.18411	-4.08605	-3.24094	-1.67037	-2.89741	1.95368
201868_s_at	TBL1X	-3.07528	-3.1412	-1.01873	-3.1958	-1.05805	-3.61874	-2.06914	-4.64496	-2.97188	1.95315
203666_at	CXCL12	-2.60066	-1.45987	-0.09088	-3.25757	-2.78729	-1.85549	-3.58452	1.23721	-2.04403	1.95315
1561854_at	-	-4.14867	-5.11007	-2.89912	-5.00193	-5.18525	-4.4034	-4.94333	-5.17028	-4.85185	1.95273
1554449_at	MIER3	-4.37987	-4.39223	-2.42676	-4.57176	-3.74897	-4.12617	-4.68293	-4.75298	-4.37927	1.95252
238635_at	C5orf28	-3.60773	-0.730046	-0.0055488	-0.599475	-0.604907	-3.21471	-0.413204	-4.53469	-1.95782	1.95227
239106_at	-	-3.60773	-2.53818	-0.366511	-1.02079	-2.49161	-2.36398	-2.06914	-2.1389	-2.31862	1.95211
229476_s_at	THRSP	-3.07528	-4.30087	-1.95156	-4.2399	-4.50642	-1.99656	-4.59123	-4.61347	-3.90339	1.95183
240658_at	-	-4.37987	-4.82739	-2.77161	-4.93704	-4.7617	-4.4034	-4.85857	-4.8901	-4.72258	1.95097
222917_s_at	TBX3	-2.39118	-3.34745	-1.30126	-3.1359	-3.26	-3.25511	-3.40597	-3.96762	-3.25189	1.95062
230102_at	ETV5	1.12406	-3.1412	-0.992873	-4.86896	-4.12241	-3.49692	-2.27064	-3.824	-2.94287	1.95
204247_s_at	CDK5	-0.408611	-0.633462	1.51845	-0.16495	0.0409408	-0.103054	-0.0357382	-1.71348	-0.431194	1.94964
215072_x_at	C10orf137	-4.37987	-4.48649	-2.32327	-4.41289	-4.41413	-3.54069	-4.59123	-4.08082	-4.2723	1.94903
206463_s_at	DHRS2	-1.85679	2.64786	3.55818	3.04787	1.89557	4.00174	2.1341	-0.603513	1.60955	1.94863
226094_at	PIK3C2A	-3.60773	-0.203212	0.916177	-0.139905	-0.648849	-0.879776	0.0422748	-1.78912	-1.03233	1.94851
235612_at	-	-1.7008	-2.59101	-0.556473	-2.95909	-2.78729	-3.73694	-3.08449	-0.673475	-2.50473	1.94825
231975_s_at	MIER3	-4.37987	-3.58455	-0.330231	-2.14882	-1.22981	-2.42869	-0.956703	-1.21895	-2.2782	1.94797
226485_at	VSIG10	-1.7008	-1.88345	-1.07099	-2.40791	-4.59843	-3.17456	-3.8741	-3.49249	-3.01882	1.94783
1562754_at	LOC339260	-3.33555	-4.57457	-2.17928	-4.41289	-4.31921	-3.6946	-4.3935	-4.15621	-4.12665	1.94736
202796_at	SYNPO	-1.06095	-3.50533	-0.821927	-3.32312	-3.41284	-1.66456	-3.16058	-3.24826	-2.76795	1.94602
207486_x_at	CHN2	-2.60066	-1.62189	-0.992873	-3.07101	-4.31921	-2.91157	-2.94034	-3.10702	-2.93882	1.94594
218530_at	FHOD1	-2.19688	-2.05075	0.967169	-0.139905	0.117551	-0.190117	-1.56627	-0.823332	-0.978529	1.9457
1562280_at	-	-4.14867	-2.14051	-1.01873	-2.69227	-4.12241	-2.4972	-1.93242	-3.21735	-2.9644	1.94567
222111_at	FAM63B	-3.07528	-1.1192	0.0225712	-2.40791	-1.4883	-3.09807	-1.63984	-0.623682	-1.92176	1.94433
244171_at	MKLN1	-4.37987	-4.01832	-2.37272	-4.57176	-3.93818	-4.26784	-4.17812	-4.86021	-4.31633	1.94361
227084_at	DTNA	-4.14867	-4.01832	-2.32327	-4.65054	-4.67985	-3.57208	-4.59123	-4.19755	-4.26546	1.94219
228385_at	DDX59	-0.756985	0.471801	1.96514	-0.103019	0.62542	-1.4565	1.02586	0.356696	0.0233246	1.94181
1554689_a_at	NLGN4X	-3.07528	-4.39223	-1.99373	-3.98895	-3.84321	-3.6946	-3.8741	-4.679	-3.93534	1.94161
234268_at	SLC2A13	-1.06095	-4.82739	-1.86939	-2.79562	-5.05852	-4.01256	-4.49037	-4.42708	-3.81036	1.94096
1568682_a_at	-	-3.33555	-3.2821	-1.74932	-4.2399	-4.12241	-3.29311	-4.28326	-3.2731	-3.68992	1.9406
224218_s_at	TRPS1	-4.58504	-4.90385	-1.95156	-4.41289	-2.33165	-3.89755	-2.61464	-4.49817	-3.89197	1.94041
214738_s_at	NEK9	-3.07528	-0.161309	0.830929	-0.847079	-0.230351	-1.00155	0.0798524	-2.5171	-1.10755	1.93848
214666_x_at	IREB2	-4.14867	-2.05075	-0.245457	-1.08904	-2.33165	-1.50523	-2.01988	-2.1389	-2.18345	1.93799
219032_x_at	OPN3	-2.39118	2.50921	2.49583	-0.0915293	0.872123	1.75955	1.59707	-0.338241	0.559572	1.93626
206594_at	PASK	-0.853928	-3.75556	-0.535516	-1.36242	-2.97515	-3.54069	-3.0092	-1.80245	-2.47134	1.93583
202435_s_at	CYP1B1	-3.33555	-1.58813	1.14646	-1.95803	-4.50642	3.6538	-1.26099	3.47448	-0.78869	1.93515
239022_at	-	-3.88338	-0.524109	-0.106022	-1.95803	0.0010542	-2.84144	-1.45762	-3.62169	-2.04074	1.93472
243543_at	-	-2.60066	-0.67139	-0.106022	-2.07195	-1.78469	-1.13046	-3.08449	-2.92603	-2.03853	1.9325
242289_at	-	-2.60066	-3.2821	-0.821927	-4.1544	-2.66426	-4.12617	-3.0092	0.561209	-2.75365	1.93173
209824_s_at	ARNTL	0.0314056	0.357383	1.2699	-0.728576	-0.831469	-1.26524	-1.35757	-0.831383	-0.660778	1.93068
212720_at	PAPOLA	-4.14867	1.06696	1.91774	1.57217	1.36479	-0.456806	2.07163	-1.56033	-0.0128939	1.93063
220445_s_at	CSAG2 /// CSAG3	-2.01791	1.03178	0.48679	-0.126508	-3.49266	0.176093	-4.17812	-1.49623	-1.44337	1.93015
60794_f_at	ZNF814	-4.35042	-4.0593	-1.00574	-3.28997	-1.97331	-1.896	-1.48708	-3.49329	-2.93563	1.92988
45749_at	FAM65A	1.50494	-0.258365	2.24311	0.647213	-0.00580793	0.507498	-0.702322	0.505598	0.314108	1.92901
1557609_s_at	TBC1D12	-4.58504	-4.48649	-2.42676	-3.98895	-4.67985	-4.01256	-4.68293	-4.04854	-4.35491	1.92815
226471_at	GGT7	-3.07528	-3.84146	-1.42947	-4.06632	-2.38412	-2.36398	-3.97205	-3.79565	-3.35698	1.92751
1555401_at	SOHLH2	-3.60773	-3.84146	-1.95156	-3.45691	-3.65992	-3.49692	-4.59123	-4.49817	-3.8789	1.92735
224898_at	WDR26	-3.07528	-0.542023	0.748265	-2.27291	-0.2151	-0.670717	-0.932154	-0.542127	-1.17862	1.92688
1568777_at	EML5	-4.14867	-3.34745	-1.74932	-1.78308	-3.65992	-4.26784	-4.17812	-4.34466	-3.67567	1.92636
211090_s_at	PRPF4B	-4.14867	0.665154	2.09105	1.08324	1.602	0.657682	1.7071	-0.411651	0.164979	1.92607
225269_s_at	RBMS1	-2.82911	1.80985	2.16907	1.97857	1.57572	-3.29311	1.7401	0.720894	0.243273	1.92579
235318_at	FBN1	-4.37987	-2.00568	-1.07099	-4.1544	-2.72693	-3.57208	-1.56627	-2.56571	-2.99585	1.92486
226548_at	SBK1	-2.39118	-2.48124	-1.33279	-3.52391	-3.57111	-3.02097	-3.8741	-3.9332	-3.25653	1.92374
220390_at	AGBL2	-2.82911	-3.06897	-1.36396	-3.52391	-4.59843	-2.59881	-4.59123	-1.80245	-3.28756	1.9236
203210_s_at	RFC5	-2.39118	0.972276	1.73361	0.393156	-0.246515	-1.02248	1.07311	-0.102372	-0.189143	1.92275
222371_at	-	-0.756985	-0.691243	0.773059	-1.95803	-1.05805	-3.17456	-1.52758	1.12383	-1.14894	1.922
239533_at	GPR155	-3.88338	-4.66241	-2.53873	-4.80226	-4.12241	-4.12617	-4.94333	-4.679	-4.45985	1.92112
232489_at	TRMT13	-3.33555	-1.06727	0.0225712	-1.04275	-1.7422	-2.73532	-0.835712	-2.5171	-1.89656	1.91913
234725_s_at	SEMA4B	-2.60066	1.17001	1.31034	-1.13593	0.397965	0.534801	-2.12086	-0.50118	-0.60798	1.91832
213461_at	NUDT21	-4.14867	-0.614062	1.54788	1.00743	0.323443	1.11463	0.87286	-1.14686	-0.370176	1.91805
202006_at	PTPN12	-3.33555	-0.424434	0.506687	-2.4533	-0.308861	-1.91277	-1.56627	0.124683	-1.41093	1.91762
207112_s_at	GAB1	-4.14867	-3.75556	-1.74932	-3.52391	-4.22319	-1.99656	-3.78019	-4.23728	-3.66648	1.91716
221270_s_at	QTRT1	-1.7008	-1.48958	1.07225	-0.204446	-0.168158	-0.980922	0.0174879	-1.38499	-0.844486	1.91674
227696_at	EXOSC6	0.284071	-0.771891	1.62655	0.691801	-0.5434	-1.17648	-0.264023	-0.24387	-0.289113	1.91567
221268_s_at	SGPP1	-4.58504	0.147415	0.391037	-1.30982	0.257965	-2.4972	0.138879	-2.82206	-1.52427	1.9153
211136_s_at	CLPTM1	-2.60066	-0.301418	1.4943	0.523409	0.649809	0.343825	0.320602	-1.88042	-0.420694	1.91499
202539_s_at	HMGCR	-0.576904	0.199692	2.37767	0.182716	0.247526	1.95692	0.0909959	1.15007	0.464431	1.91324
243375_at	-	-3.60773	-3.2821	-2.08162	-4.65054	-4.22319	-3.17456	-4.94333	-4.08082	-3.99461	1.91299
239227_at	-	-3.88338	-1.45987	-0.40289	-2.95909	-2.33165	-2.02462	-2.32817	-1.21895	-2.3151	1.91221
224314_s_at	EGLN1	-3.07528	0.0382398	1.09293	-0.689332	0.292108	0.100032	-0.361122	-2.03312	-0.818353	1.91129
227733_at	TMEM63C	-2.01791	-3.4289	-1.21154	-1.91908	-4.50642	-2.14612	-3.97205	-3.86707	-3.12251	1.91097
207536_s_at	TNFRSF9	-2.60066	4.07017	2.41729	0.523409	4.09259	-1.26524	1.16154	-2.43457	0.506747	1.91054
1552610_a_at	JAK1	-2.19688	1.79626	2.31342	0.314049	1.63712	0.189041	1.92046	-0.839481	0.402938	1.91048
228963_at	-	-1.28977	-1.52233	0.476965	-2.1112	-0.293795	-3.21471	-2.37939	0.779976	-1.43303	1.91
227285_at	C1orf51	-3.33555	-3.84146	-1.67293	-4.2399	-4.03455	-2.56626	-3.40597	-3.65673	-3.58292	1.90999
1557132_at	WDR17	-4.37987	-5.04454	-2.42676	-4.06632	-5.24179	-4.4034	-3.97205	-3.24826	-4.3366	1.90985
238176_at	RAPGEF2	-3.88338	-3.20606	-1.99373	-4.49208	-3.18987	-4.01256	-3.68072	-4.86021	-3.90355	1.90982
212762_s_at	TCF7L2	-4.14867	-3.4289	-1.91097	-4.2399	-2.23143	-4.696	-3.49574	-4.49817	-3.81983	1.90886
203626_s_at	SKP2	-3.33555	-3.20606	-0.439637	-0.728576	-2.13392	-1.33628	-1.49394	-4.19755	-2.34741	1.90777
209896_s_at	PTPN11	-2.39118	1.87849	2.33759	0.779072	1.48012	-0.174957	1.43241	0.00940516	0.430481	1.90711
205306_x_at	KMO	-0.756985	-4.01832	-0.773491	-2.73949	-4.03455	-2.33499	-0.722888	-4.15621	-2.68049	1.907
241696_at	CNTLN	-4.37987	-5.23074	-1.71098	-3.66971	-4.99112	-3.65925	-0.639419	-2.75151	-3.61737	1.90639
1554339_a_at	COG3	-4.37987	-2.28023	-1.99373	-3.66971	-4.31921	-4.52507	-3.40597	-4.71791	-3.89971	1.90597
213748_at	TRIM66	-1.17063	-1.65631	0.23082	-1.99624	-1.08686	-2.76904	-0.906266	-2.1389	-1.67489	1.90571
1555370_a_at	CAMTA1	-2.82911	-2.32917	-1.74932	-3.74774	-4.50642	-3.97556	-4.94333	-3.24826	-3.65423	1.90491
212590_at	RRAS2	2.32239	2.37099	1.82277	1.5382	-4.41413	-0.938808	-0.089237	-1.36097	-0.0816535	1.90443
204714_s_at	F5	-2.60066	-3.50533	-1.46106	-4.1544	-3.49266	-2.62987	-3.24094	-3.9332	-3.36529	1.90424
227319_at	KLHL36	0.90868	-0.750376	1.51845	-0.888976	-1.52238	-1.02248	-0.932154	1.51606	-0.384518	1.90296
214754_at	TET3	-1.55222	-2.09206	0.0365313	-1.62176	-1.99579	-2.36398	-1.6029	-1.83413	-1.86612	1.90265
213518_at	PRKCI	-2.19688	-0.614062	1.50861	0.806786	-0.293795	-1.5571	0.408552	0.692294	-0.393459	1.90207
224982_at	AKT1S1	-3.07528	-1.55515	-0.165625	-1.53269	-1.00463	-2.11264	-1.97523	-3.21735	-2.06757	1.90194
241813_at	MBD1	-3.33555	-3.75556	-1.30126	-3.25757	-1.7422	-3.25511	-4.17812	-2.89543	-3.20279	1.90153
205337_at	DCT	-4.14867	-4.82739	-2.77161	-5.00193	-4.92008	-3.81975	-4.77695	-5.20292	-4.6711	1.89948
55583_at	DOCK6	-1.34885	-1.65631	-0.221323	-2.42843	-2.68575	-1.28789	-3.15045	-2.28713	-2.12069	1.89936
204451_at	FZD1	-3.07528	-5.04454	-0.821927	-2.14882	-5.34639	-3.17456	-0.88198	0.633194	-2.71977	1.89784
233877_at	-	-2.82911	-1.17306	0.217628	-2.27291	-1.00463	-0.34287	-1.45762	-2.68094	-1.68016	1.89779
226811_at	FAM46C	-2.82911	0.990292	0.115719	-4.93704	0.3661	-2.36398	1.22985	-4.92804	-1.7817	1.89742
226225_at	MCC	-4.37987	-2.14051	-1.24315	-2.4975	-0.951481	-4.23543	-4.77695	-3.00016	-3.14027	1.89712
216834_at	RGS1	3.74547	0.972276	3.37266	2.46746	-4.99112	3.82081	2.59686	1.72207	1.47626	1.8964
227708_at	EEF1A1 /// LOC100653236	0.785808	-0.47312	2.12846	0.657764	0.0409408	-1.06643	0.720568	0.962375	0.232558	1.8959
1554450_s_at	MIER3	-4.14867	-2.42881	-0.197708	-3.01285	-1.22981	-0.938808	-0.88198	-1.99925	-2.09145	1.89375
226420_at	MECOM	-4.14867	-3.92866	-1.67293	-2.27291	-4.50642	-4.20331	-1.14271	-4.75298	-3.56509	1.89217
238076_at	GATAD2B	-3.33555	-2.32917	-0.496873	-3.07101	-2.72693	-2.23726	-2.27064	-0.751361	-2.38885	1.89198
203735_x_at	PPFIBP1	-2.39118	0.220732	0.48679	-1.6857	0.0152029	-3.17456	-0.248662	-2.56571	-1.40427	1.89106
209648_x_at	SOCS5	-4.14867	-1.76427	-0.261942	-1.08904	-1.7422	-1.85549	-4.17812	-0.281196	-2.15128	1.88934
243149_at	-	-2.39118	-1.72722	-0.706854	-2.40791	-2.72693	-2.11264	-2.87206	-3.9332	-2.59588	1.88902
239411_at	-	-1.7008	-2.14051	-0.576795	-2.69227	-3.26	-2.59881	-2.55423	-2.31261	-2.4656	1.88881
214799_at	NFASC	-2.19688	-4.48649	-1.86939	-4.1544	-3.74897	-3.73694	-3.97205	-4.00923	-3.75785	1.88846
200706_s_at	LITAF	-2.19688	3.04805	3.16069	0.547241	2.90218	1.54907	1.2969	1.75969	1.27232	1.88836
244450_at	-	-1.7008	-1.69236	0.466156	-1.47314	-1.03281	-0.509076	-2.4936	-1.05063	-1.42177	1.88793
202315_s_at	BCR	-3.07528	-1.17306	-0.120636	-2.19049	-1.7422	-2.94451	-2.06914	-0.855422	-2.00716	1.88652
224766_at	LOC100506548 /// RPL37	-2.60066	-1.62189	-0.421429	-2.4533	-2.8512	-1.99656	-2.87206	-1.75688	-2.30751	1.88608
235473_at	-	-3.07528	-2.87895	-0.967471	-3.98895	-2.28226	-3.45388	-2.80727	-1.48297	-2.8528	1.88532
204457_s_at	GAS1	-4.14867	-0.814617	-0.40289	-3.01285	-1.95117	-1.08768	-3.97205	-1.02182	-2.28698	1.88409
240153_at	ILDR2	-3.33555	-4.48649	-2.32327	-4.86896	-4.03455	-4.01256	-4.77695	-3.9332	-4.20689	1.88362
226575_at	ZNF462	-1.85679	-4.57457	-1.78773	-3.38533	-4.59843	-2.56626	-4.17812	-4.53469	-3.6706	1.88287
221004_s_at	ITM2C	-0.408611	2.27584	2.28162	1.27906	-1.52238	-0.473608	0.291069	1.35005	0.398775	1.88285
218534_s_at	AGGF1	-1.28977	0.716306	1.10004	-0.0321785	-4.92008	-0.597933	0.534187	0.113142	-0.782332	1.88237
225224_at	C20orf112	-1.55222	-2.28023	-0.106022	-3.1958	-1.11352	-1.66456	-3.40597	-0.705888	-1.98831	1.88229
215485_s_at	ICAM1	-0.95457	-0.711029	1.11366	-0.15249	0.141445	-0.526929	-0.279297	-2.89543	-0.768329	1.88199
226186_at	TMOD2	-3.60773	-4.20296	-1.91097	-4.2399	-4.12241	-4.01256	-5.16794	-1.19699	-3.79293	1.88196
204993_at	GNAZ	1.41742	-2.76615	-0.0330394	-3.01285	-2.66426	-0.960579	-2.80727	-2.61117	-1.91498	1.88194
212990_at	SYNJ1	-2.39118	-1.33825	0.0909595	-2.69227	-1.91146	-1.5571	-2.43613	-0.206986	-1.79048	1.88144
224974_at	SUDS3	0.284071	-0.301418	1.11366	-1.75195	-2.66426	-1.91277	-0.88198	1.8545	-0.767687	1.88135
226824_at	CPXM2	-1.28977	-3.6665	-1.01873	-2.69227	-3.41284	-2.91157	-3.78019	-2.54283	-2.89942	1.88069
206332_s_at	IFI16	0.224151	2.28452	2.35707	0.732552	3.17319	-0.490816	2.45328	-5.03265	0.477747	1.87932
202736_s_at	LSM4	-3.33555	2.62912	3.48687	2.6218	3.01195	2.21359	2.23171	1.88257	1.60789	1.87899
236302_at	PPM1E	-3.07528	-4.57457	-1.74932	-3.07101	-4.22319	-0.859715	-5.09599	-4.49817	-3.62827	1.87896
239258_at	-	-1.7008	-3.84146	-1.99373	-4.41289	-4.84794	-3.61874	-5.40676	-3.2731	-3.87167	1.87793
211732_x_at	HNMT	-3.33555	-4.66241	-2.22545	-3.66971	-4.50642	-3.81975	-4.17812	-4.53469	-4.10095	1.8755
203080_s_at	BAZ2B	-3.33555	-2.42881	-1.15498	-4.49208	-2.66426	-4.20331	-4.076	-0.0044005	-3.0292	1.87422
239846_at	LOC100506245	-3.33555	-4.30087	-2.08162	-4.41289	-4.41413	-3.17456	-4.68293	-3.36799	-3.95556	1.87394
207966_s_at	GLG1	-1.55222	-0.286497	1.583	0.00166331	-0.2151	0.401595	0.534187	-0.915698	-0.290295	1.8733
204720_s_at	DNAJC6	1.49225	0.701931	2.21796	-2.3168	0.117551	-1.4565	2.14723	1.72756	0.344745	1.87321
204116_at	IL2RG	-1.85679	2.16987	2.38821	2.571	2.40597	3.45465	-3.24094	-1.89854	0.515032	1.87318
217631_at	GTPBP4	-2.39118	-1.2538	0.0225712	-1.04275	-2.54756	-2.80343	-1.32501	-1.58854	-1.85032	1.8729
235911_at	MFI2	-0.663917	-2.14051	1.45337	1.35241	-3.41284	0.941667	-1.08877	2.07758	-0.419198	1.87257
230988_at	ADD2	-2.39118	-3.92866	-0.314132	-1.11298	-0.123384	-1.17648	-4.59123	-1.97916	-2.18615	1.87202
208351_s_at	MAPK1	-1.28977	1.04968	2.03984	0.940091	-0.0386669	-0.407152	2.40722	-1.48297	0.168347	1.87149
1554237_at	SDCCAG8	-2.60066	-4.01832	-2.08162	-3.98895	-3.84321	-3.73694	-4.94333	-4.53469	-3.9523	1.87068
238448_at	MRPL19	-4.37987	-2.87895	-1.30126	-1.39085	-2.78729	-3.57208	-3.32466	-3.86707	-3.17154	1.87027
227703_s_at	SYTL4	-4.37987	-4.90385	-2.89912	-5.12563	-5.18525	-4.23543	-4.59123	-4.96254	-4.76911	1.87
208270_s_at	RNPEP	-0.106315	1.06124	2.92515	0.838697	2.04349	2.05093	0.919884	0.579834	1.05539	1.86975
240655_at	-	-2.01791	-2.09206	-1.21154	-2.07195	-4.59843	-4.05129	-4.28326	-2.45234	-3.08104	1.8695
1560523_at	-	-4.58504	-3.92866	-2.17928	-4.57176	-4.7617	-2.46875	-4.77695	-3.24826	-4.04873	1.86945
227451_s_at	CCDC90A	-1.17063	-1.17306	0.781557	-0.767484	-0.784963	-2.88224	-1.03296	0.197156	-1.08774	1.8693
1553055_a_at	SLFN5	-4.14867	-4.74701	-1.78773	-3.1359	-3.11433	-4.12617	-2.01988	-4.30638	-3.6569	1.86918
202569_s_at	MARK3	-1.41699	-1.33825	0.781557	-0.931323	-1.22981	-1.58638	-0.906266	-0.196548	-1.08651	1.86807
238440_at	CLYBL	1.05748	0.51385	0.217628	-2.36251	-2.8512	-2.42869	-3.24094	-2.23483	-1.64955	1.86718
1555875_at	SRGAP1	-3.88338	-4.11405	-1.91097	-2.59393	-4.50642	-3.61874	-3.97205	-3.75754	-3.77801	1.86705
208999_at	39692	1.18745	1.4087	2.43869	0.928519	-1.20094	-0.103054	0.291069	1.49075	0.571786	1.8669
243591_at	-	-1.17063	-4.74701	-0.750935	-2.40791	-3.41284	-4.05129	-1.49394	-1.04082	-2.61778	1.86684
229543_at	-	-3.33555	-3.20606	-2.08162	-5.17676	-4.7617	-2.84144	-5.09599	-3.21735	-3.94784	1.86621
229333_at	-	-1.06095	-1.33825	0.3794	-1.78308	-3.04342	-1.74319	-1.67893	0.242064	-1.48654	1.86594
226874_at	KLHL8	-1.7008	1.19484	2.48312	0.832501	1.13156	0.0477191	2.08489	0.734465	0.617882	1.86524
225738_at	RAPGEF1	-2.60066	-0.730046	1.08589	-0.747192	-0.485294	-0.670717	-0.522478	0.309352	-0.778149	1.86404
1556583_a_at	SLC8A1	-4.58504	-4.90385	-2.96564	-5.12563	-4.7617	-3.8565	-5.23041	-5.34358	-4.82953	1.86389
223949_at	TMPRSS3	-3.07528	0.00244769	-1.04418	-4.86896	-4.92008	2.28759	-4.77695	-4.99514	-2.90662	1.86244
226627_at	39692	-1.85679	0.972276	0.0225712	-2.40791	-3.11433	-3.09807	-2.21622	-1.15791	-1.83985	1.86242
235202_x_at	IKBIP	-4.14867	-4.66241	-1.91097	-3.38533	-4.22319	-3.97556	-3.40597	-2.61117	-3.77319	1.86222
1555609_a_at	ZMAT3	-3.33555	-0.506713	0.0909595	-2.27291	-0.466531	-1.53522	-0.485126	-3.79565	-1.7711	1.86206
205787_x_at	ZC3H11A	-2.82911	0.8224	1.73361	0.409897	0.972541	0.647674	1.62232	-2.54283	-0.128158	1.86177
1561908_a_at	HS3ST3B1	-2.19688	-2.48124	-0.798239	-3.38533	-1.66833	-3.09807	-2.32817	-3.46157	-2.65994	1.8617
220987_s_at	AKIP1 /// NUAK2	-2.39118	-3.84146	-0.706854	-4.32385	-3.04342	-1.4565	0.734473	-3.65673	-2.56838	1.86153
224961_at	SCYL2	-1.17063	0.147415	1.46951	0.531518	-0.394382	-2.88224	0.778912	0.245713	-0.391956	1.86146
201859_at	SRGN	2.27471	4.35572	5.53781	3.68571	3.37938	3.2361	3.94534	4.85779	3.67639	1.86142
204523_at	ZNF140	-0.95457	-5.16987	-1.04418	-2.3168	-4.84794	-2.33499	-5.23041	0.524425	-2.90431	1.86013
209339_at	SIAH2	-1.41699	-0.0452556	1.66224	0.0682604	1.03282	0.628409	-0.089237	-1.56033	-0.197475	1.85971
207147_at	DLX2	-3.60773	-4.39223	-2.13094	-4.06632	-4.7617	-3.78042	-4.68293	-2.63091	-3.98889	1.85795
206127_at	ELK3	-4.37987	-2.94019	-1.59912	-3.66971	-1.52238	-2.98602	-4.3935	-4.30638	-3.45686	1.85774
238706_at	PAPD4	-4.14867	-0.0452556	0.931421	-0.931323	0.280701	0.309266	0.34187	-2.29061	-0.926288	1.85771
232615_at	-	-0.250894	1.3675	2.18698	0.0569673	1.38986	1.12269	-0.089237	-1.28373	0.33045	1.85653
1555058_a_at	LPGAT1	-3.60773	-1.06727	0.75691	-1.78308	0.438815	0.162366	0.3007	-2.1389	-1.0993	1.85621
221992_at	NPIPL2	-0.250894	-3.2821	-0.314132	-2.73949	-2.8512	-2.23726	-2.55423	-1.27067	-2.16941	1.85527
208306_x_at	HLA-DRB1 /// LOC100507709 /// LOC100507714	-0.663917	5.46917	4.88982	4.80489	3.7038	0.770913	4.35688	2.80054	3.03461	1.85521
209372_x_at	TUBB2A /// TUBB2B	-2.60066	0.269768	2.08135	0.637329	-0.199767	0.907418	1.79994	0.774176	0.226886	1.85447
235051_at	CCDC50	-2.01791	-0.711029	0.266005	-3.82704	0.19159	-2.98602	0.3007	-2.06528	-1.58786	1.85386
229026_at	-	2.06748	1.02003	3.49101	0.531518	3.5389	0.66762	2.46435	1.17052	1.6372	1.85381
228108_at	PPM1L	-0.95457	1.11687	1.00931	0.269141	-2.54756	-2.33499	-1.6029	0.146126	-0.843984	1.85329
228116_at	-	1.09142	-2.81895	0.506687	-0.975777	-2.8512	-1.4098	-2.61464	0.154111	-1.3464	1.85309
1560712_at	TMPRSS11B	-4.75737	-4.97485	-2.96564	-5.062	-5.05852	-4.55725	-4.49037	-4.82685	-4.81817	1.85253
201200_at	CREG1	0.698701	2.87586	3.59238	1.21863	2.35947	2.71698	1.89726	0.422022	1.74127	1.85111
228088_at	SESTD1	-2.60066	-3.84146	-1.59912	-3.90546	-0.604907	-4.63879	-4.59123	-3.96762	-3.45002	1.8509
205890_s_at	GABBR1 /// UBD	-3.07528	1.16455	-0.314132	-1.78308	-4.22319	-3.89755	0.741934	-4.08082	-2.16478	1.85065
232007_at	AGPAT5	-4.37987	-1.58813	-0.0756725	-1.25753	-1.62822	-2.88224	-0.601158	-1.14686	-1.92629	1.85061
244000_at	-	-3.07528	-0.272996	0.861691	-0.330394	-0.199767	0.320482	-0.560211	-2.80005	-0.988318	1.85001
212486_s_at	FYN	-3.60773	-4.97485	-2.65099	-3.66971	-4.92008	-4.55725	-4.94333	-4.82685	-4.49997	1.84898
225541_at	RPL22L1	3.96768	2.16721	4.84044	1.96794	2.28399	2.32195	4.45695	3.77998	2.99224	1.84819
201453_x_at	RHEB	2.71079	3.09257	4.22515	2.26169	2.7499	2.27262	1.79059	1.76517	2.37762	1.84754
1569057_s_at	MIA3	-4.14867	-0.272996	0.535518	-1.81585	-1.143	-0.0200439	0.806097	-2.58731	-1.31168	1.8472
203910_at	ARHGAP29	-3.60773	-4.82739	-0.967471	-1.02079	-3.84321	-2.73532	1.01327	-4.679	-2.81431	1.84684
224392_s_at	OPN3	-4.14867	-0.0708136	-0.0330394	-3.90546	-1.55843	-0.0894091	-0.906266	-2.47349	-1.87893	1.84589
212350_at	TBC1D1	-0.176319	-1.55515	0.0225712	-1.8835	-2.91014	-2.02462	-3.78019	-0.429875	-1.82283	1.8454
203688_at	PKD2	-2.60066	0.199692	0.666971	-2.54559	-1.29244	-3.6946	0.150886	1.54323	-1.17707	1.84404
212157_at	SDC2	-1.85679	-3.58455	-1.09965	-3.32312	-3.26	-1.82767	-3.16058	-3.59154	-2.94347	1.84381
227396_at	LOC100287223 /// PTPRJ	-2.39118	0.612532	1.1342	-2.64126	-0.012065	0.100032	-1.38926	0.763905	-0.708186	1.84238
223898_at	ZNF670	-4.37987	-1.92359	-0.967471	-3.1958	-2.33165	-2.33499	-3.8741	-1.62787	-2.8097	1.84222
227948_at	FGD4	-4.14867	-3.92866	-2.59834	-4.49208	-4.7617	-4.01256	-4.77695	-4.96254	-4.44045	1.84211
244804_at	SQSTM1	-2.60066	-1.04415	0.666971	-1.78308	-0.879135	0.0743241	-1.0073	-0.985006	-1.175	1.84197
232522_at	-	-2.82911	-3.06897	-1.33279	-3.98895	-2.97515	-2.14612	-3.24094	-3.96762	-3.17383	1.84104
1557953_at	ZKSCAN1	-2.60066	-1.1192	0.789884	-0.767484	-0.466531	-1.48561	-0.449566	-0.467923	-1.051	1.84088
243308_at	-	-3.60773	-4.01832	-1.91097	-4.57176	-4.22319	-3.61874	-4.77695	-1.44603	-3.75182	1.84085
233690_at	-	-2.60066	-2.64657	-1.18202	-1.62176	-4.92008	-1.48561	-3.49574	-4.38818	-3.02266	1.84064
222347_at	-	-3.60773	-3.34745	-1.91097	-4.65054	-3.57111	-3.45388	-4.28326	-3.34158	-3.75079	1.83982
241228_at	-	-4.58504	-4.20296	-2.48086	-4.73058	-4.50642	-3.57208	-3.78019	-4.86021	-4.31964	1.83878
238106_at	-	-2.01791	-3.6665	-0.556473	-2.95909	-3.84321	-2.62987	-0.680051	-0.968421	-2.39501	1.83853
201471_s_at	SQSTM1	2.03898	2.39847	3.36907	0.0237914	1.80324	1.93663	1.87164	0.669379	1.53459	1.83448
204992_s_at	PFN2	-2.19688	1.08923	2.27549	1.31776	1.48518	-1.17648	2.28021	0.29163	0.441521	1.83397
213577_at	SQLE	-0.408611	0.883048	2.19031	0.838697	-0.199767	2.05558	-0.0751834	-0.597289	0.356639	1.83367
244693_at	-	-3.88338	-4.11405	-2.13094	-4.41289	-4.41413	-3.21471	-3.32466	-4.38818	-3.96457	1.83363
205463_s_at	PDGFA	-1.17063	-2.64657	0.217628	-3.38533	0.215206	-0.561993	-1.05995	-2.70131	-1.6158	1.83343
211559_s_at	CCNG2	-4.14867	2.55581	1.68969	0.376056	1.19509	3.45871	-2.27064	-2.15342	-0.14101	1.8307
243759_at	SCAF4	-2.60066	-1.88345	-0.821927	-2.73949	-2.49161	-2.4972	-3.0092	-3.34158	-2.65188	1.82996
226389_s_at	RAPGEF1	-1.7008	-0.594286	1.3162	-0.419131	-0.738854	0.524107	-0.81294	0.146126	-0.513682	1.82988
222499_at	LOC100652993 /// LOC100653136 /// MRPS16	-2.60066	-1.20076	0.781557	-0.258342	-1.11352	-1.87983	0.103599	-0.387706	-1.04817	1.82973
1556207_a_at	LOC100652856	-4.75737	-4.48649	-3.03216	-5.17676	-4.59843	-4.61092	-5.23041	-5.17028	-4.86152	1.82936
226525_at	STK17B	1.41742	0.231049	2.50145	2.61918	1.55668	-0.917393	0.706528	-0.906354	0.672444	1.82901
226415_at	VAT1L	0.502576	-3.06897	-0.893453	-3.59575	-3.41284	-2.27098	-3.78019	-3.43073	-2.72241	1.82896
214135_at	CLDN18	-3.88338	-3.84146	-1.42947	-3.32312	-3.41284	-2.02462	-3.24094	-3.07986	-3.25803	1.82856
241673_x_at	-	-2.60066	-4.97485	-2.71261	-4.93704	-4.59843	-4.74941	-4.85857	-5.06651	-4.54078	1.82817
243113_at	-	-4.14867	-1.48958	-0.684629	-1.6857	-1.78469	-3.25511	-2.21622	-3.00016	-2.51145	1.82682
210683_at	NRTN	-3.07528	-1.8029	-1.39525	-1.75195	-4.84794	-4.26784	-4.94333	-1.86474	-3.222	1.82675
216915_s_at	PTPN12	-3.88338	-2.18793	-1.78773	-4.1544	-2.38412	-4.33353	-3.32466	-5.03265	-3.61438	1.82665
226436_at	RASSF4	2.87484	1.58061	0.885882	-3.98895	-3.33743	-1.04487	-2.32817	-0.332243	-0.939459	1.82534
210125_s_at	BANF1	-1.7008	3.28901	3.80163	3.19096	3.35543	2.39787	3.31336	0.00510506	1.97871	1.82292
225197_at	LOC100505487	-2.60066	-2.32917	0.205048	-1.78308	-1.29244	-2.33499	-1.32501	0.352471	-1.61613	1.82117
242870_at	-	-3.60773	-4.30087	-1.78773	-2.19049	-4.41413	-1.91277	-4.49037	-4.34466	-3.60872	1.82099
203862_s_at	ACTN2	-1.55222	-4.20296	-2.27225	-4.57176	-4.92008	-4.05129	-5.23041	-4.11909	-4.09254	1.8203
202543_s_at	GMFB	-2.60066	0.136766	1.43791	0.719693	0.105062	-1.15261	1.26472	-1.14686	-0.381986	1.8199
244503_at	-	-2.01791	-5.11007	-2.03952	-2.40791	-5.18525	-4.66942	-4.77695	-2.84744	-3.85928	1.81976
202583_s_at	RANBP9	-4.14867	0.299568	1.11366	0.376056	0.518085	-1.6072	-0.343644	-0.0359549	-0.705965	1.81963
204324_s_at	GOLIM4	-3.07528	-1.45987	-0.662742	-2.79562	-2.33165	-1.4098	-2.43613	-3.86707	-2.4822	1.81946
201617_x_at	CALD1	-4.58504	-5.29169	-2.59834	-1.11298	-5.12434	-4.58328	-5.02157	-5.20292	-4.4174	1.81906
226120_at	TTC8	-3.60773	-1.09345	0.23082	-2.23271	-0.738854	-2.70066	0.0174879	-0.744285	-1.58574	1.81656
233858_at	-	-4.37987	-4.57457	-2.89912	-5.00193	-4.99112	-4.08605	-4.94333	-5.03265	-4.71564	1.81653
227021_at	KDM1B	-2.60066	-0.203212	0.639725	-0.0438549	-0.394382	-2.20617	-2.21622	-0.562407	-1.17527	1.815
220727_at	KCNK10	-1.55222	-3.50533	-1.15498	-3.52391	-4.12241	-1.99656	-2.80727	-3.2731	-2.96869	1.81371
208958_at	ERP44	-3.07528	-3.34745	-1.71098	-4.65054	-4.59843	-3.41588	-3.08449	-2.49789	-3.52428	1.8133
229713_at	PIP4K2A	0.502576	2.81523	3.39268	2.8208	1.16099	1.4786	2.24966	0.0313499	1.57988	1.81279
203243_s_at	PDLIM5	-3.60773	-0.576654	1.20906	-0.103019	0.75585	-0.309378	-0.956703	0.57665	-0.602998	1.81206
210600_s_at	GRK4	-4.37987	-4.74701	-3.03216	-5.062	-5.12434	-4.33353	-5.29281	-4.96254	-4.84316	1.811
243661_at	ZNF273	-1.7008	-3.20606	-0.727327	-4.73058	-1.35789	-3.25511	-2.87206	-0.645149	-2.53823	1.81091
1560224_at	AHCTF1	-4.14867	-1.48958	0.0772186	-0.449007	-0.626873	-1.10859	-0.0751834	-4.23728	-1.7336	1.81082
211527_x_at	VEGFA	-2.82911	-2.18793	-0.0476927	-1.25753	-1.38984	-0.277726	-2.43613	-2.63091	-1.85845	1.81076
235278_at	MACROD2	-2.19688	-4.11405	-1.27192	-4.73058	-5.12434	-3.57208	1.92046	-3.75754	-3.08215	1.81023
218169_at	VAC14	-0.408611	-2.53818	0.358148	-0.481572	-1.8264	-0.801164	-1.71785	-2.39076	-1.45208	1.81022
205022_s_at	FOXN3	1.80886	2.78571	3.04321	2.52879	1.48518	-2.76904	1.8427	0.964647	1.23526	1.80794
202254_at	SIPA1L1	-1.55222	-4.20296	-1.52935	-3.98895	-4.03455	-2.73532	-4.3935	-2.45234	-3.33712	1.80777
204015_s_at	DUSP4	1.12406	-4.30087	0.703467	0.644218	-3.18987	-2.88224	0.982741	-0.107019	-1.10414	1.80761
47553_at	DFNB31	-2.47864	-1.39778	-1.15309	-3.24258	-4.55169	-3.83779	-2.58114	-2.63346	-2.96044	1.80735
203458_at	SPR	-0.576904	-0.329356	1.22784	0.578534	-1.05805	-0.490816	-1.88567	-0.286984	-0.578463	1.80631
201559_s_at	CLIC4	-1.85679	0.28	0.938488	0.699084	0.053995	-1.5571	-2.37939	-1.31403	-0.867748	1.80624
215528_at	-	-1.85679	-1.22802	-0.750935	-3.07101	-4.12241	-1.26524	-4.3935	-1.96253	-2.55707	1.80614
1553947_at	EXOSC6	-3.33555	-3.34745	-0.496873	-1.20708	-2.04158	-2.46875	-1.71785	-1.99925	-2.3025	1.80563
213268_at	CAMTA1	-4.58504	-2.59101	-2.27225	-4.32385	-4.12241	-3.89755	-4.94333	-4.08082	-4.07772	1.80547
207113_s_at	TNF	-0.95457	-0.558617	0.830929	-0.888976	-3.65992	0.706158	-1.17232	-0.292002	-0.97432	1.80525
232702_at	RABGAP1L	-1.55222	-2.87895	-0.576795	-1.8523	-2.33165	-3.45388	-1.75775	-2.84744	-2.38203	1.80523
1557944_s_at	CTNND1 /// TMX2-CTNND1	-2.82911	-2.53818	-0.773491	-2.1112	-2.38412	-3.09807	-3.16058	-1.92898	-2.5786	1.80511
224443_at	LINC00467	-3.88338	-1.39947	-0.458078	-3.07101	-3.11433	-1.19733	-2.55423	-0.616375	-2.2623	1.80423
214614_at	MNX1	-0.176319	-1.28056	0.496399	-0.888976	-3.18987	-0.0200439	-1.03296	-2.56571	-1.30778	1.80418
214730_s_at	GLG1	0.604337	0.426773	2.56371	0.910705	0.397965	1.23793	1.39125	0.348913	0.759697	1.80401
204525_at	PHF14	-4.58504	-5.04454	-2.48086	-3.66971	-4.12241	-4.23543	-4.77695	-3.55868	-4.28468	1.80382
218573_at	MAGEH1	1.44341	1.06696	1.3162	-0.0208095	-4.50642	-0.917393	0.260054	-0.735444	-0.487091	1.80329
204719_at	ABCA8	-3.07528	-5.04454	-2.13094	-5.062	-4.92008	-3.41588	-3.8741	-2.1389	-3.93297	1.80203
236778_at	-	0.0975963	0.959816	0.916177	0.490058	-2.13392	-1.87983	-1.03296	-2.70131	-0.885793	1.80197
229796_at	SIX4	-2.82911	-1.72722	0.4134	0.0355516	-4.31921	-0.900119	-0.248662	0.268855	-1.38856	1.80196
1562235_s_at	-	-4.58504	-5.11007	-2.59834	-4.93704	-5.05852	-4.05129	-1.88567	-5.17028	-4.3997	1.80136
244447_at	-	-0.756985	-1.17306	0.3794	-0.767484	-0.854153	-2.4972	-2.37939	-1.52264	-1.42156	1.80096
221727_at	SUB1	-3.60773	-1.36827	1.12755	-0.231637	-0.0536847	-1.63825	0.516895	1.66992	-0.673251	1.8008
202323_s_at	ACBD3	-3.88338	0.126423	0.694103	-1.06769	-0.168158	-0.819902	0.250321	-2.17661	-1.10557	1.79967
242986_at	NAV1	-3.60773	-4.74701	-2.59834	-3.90546	-4.84794	-4.30465	-5.02157	-4.34466	-4.397	1.79866
207453_s_at	DNAJB5	-4.14867	-3.84146	-1.18202	-3.59575	-3.49266	-2.23726	0.174236	-3.72293	-2.98064	1.79862
201061_s_at	STOM	-0.95457	1.63101	1.74669	1.12353	1.53578	-2.33499	1.15573	-2.5171	-0.0515178	1.79821
1552401_a_at	BACH1 /// GRIK1-AS2	-1.41699	-3.6665	-2.03952	-4.49208	-4.59843	-3.14102	-4.68293	-4.86021	-3.83688	1.79736
238859_at	-	-2.39118	-1.58813	-0.773491	-3.38533	-4.03455	-1.10859	-2.37939	-3.10702	-2.5706	1.79711
223482_at	TMEM120A	1.36441	-0.489819	1.12067	-2.27291	-0.153313	-1.17648	-1.38926	-0.616375	-0.67625	1.79692
240681_at	-	-2.82911	0.7883	-1.01873	-4.32385	-5.05852	-4.05129	-0.835712	-3.39917	-2.81562	1.79689
213737_x_at	GOLGA8IP	-1.28977	-2.28023	1.3746	0.211558	1.37018	1.13085	-3.16058	1.0622	-0.422257	1.79686
217362_x_at	HLA-DRB6	-2.60066	0.0382398	1.36266	-0.786975	0.355265	0.150648	-0.601158	0.405803	-0.43412	1.79678
220122_at	MCTP1	-3.88338	-4.74701	-2.08162	-3.45691	-3.84321	-1.6072	-4.68293	-4.92804	-3.87838	1.79676
238429_at	TMEM71	-2.39118	1.19484	0.573889	1.22733	-1.95117	-0.277726	-1.93242	-4.42708	-1.22249	1.79638
222726_s_at	EXOC5	-4.37987	1.07226	1.50861	0.51518	-0.109673	0.033723	1.36894	-0.514392	-0.287689	1.7963
231012_at	SLC35G1	-2.60066	-0.750376	-0.706854	-2.79562	-3.26	-3.06156	-2.43613	-2.61117	-2.50222	1.79536
241456_at	FAM78B	-1.28977	-1.92359	-0.421429	-4.57176	-2.33165	-2.39753	0.756312	-3.75754	-2.2165	1.79507
225589_at	SH3RF1	-4.14867	-5.11007	-1.67293	-0.931323	-2.54756	-4.20331	-4.85857	-2.47349	-3.46757	1.79464
244698_at	CDRT4 /// FAM18B2-CDRT4	-2.39118	-1.52233	-1.12659	-3.66971	-3.57111	-2.88224	-2.61464	-3.79565	-2.92098	1.79439
218748_s_at	EXOC5	-3.88338	1.14845	1.5138	1.17116	0.312791	1.0583	1.63008	-3.39917	-0.280254	1.79405
240258_at	ENO1	-3.88338	-1.69236	-0.750935	-2.14882	0.0277674	-1.87983	-4.076	-4.15621	-2.54412	1.79318
1560099_at	LOC339260	-4.58504	-5.11007	-3.17544	-5.37785	-5.18525	-4.49726	-5.09599	-4.92804	-4.9685	1.79306
213578_at	BMPR1A	-0.176319	-0.0336106	0.814579	-0.888976	-1.03281	-3.02097	-0.81294	-0.880663	-0.978042	1.79262
212703_at	TLN2	-0.663917	-3.00556	-0.773491	-3.1958	-3.11433	-1.99656	-2.55423	-3.43073	-2.56588	1.79238
222415_at	MLL3	0.284071	0.308745	2.75278	1.57945	1.58874	1.69432	0.490858	0.777079	0.960466	1.79231
202342_s_at	TRIM2	-3.88338	-5.23074	-2.42676	-5.062	-4.67985	-1.99656	-5.40676	-3.2731	-4.21891	1.79216
238623_at	-	-3.88338	-1.22802	-0.296395	-2.14882	1.63257	-3.49692	-3.97205	-1.52264	-2.08846	1.79207
214493_s_at	INADL	-2.39118	-3.20606	-1.36396	-1.25753	-4.31921	-2.02462	-4.3935	-4.49817	-3.15575	1.79179
209868_s_at	RBMS1	-2.01791	1.14285	1.78284	1.37439	1.81695	-3.97556	1.83916	-0.22203	-0.0060212	1.78886
226310_at	RICTOR	-4.37987	-0.558617	-0.120636	-1.78308	-0.902194	-1.5571	-1.93242	-2.25229	-1.90937	1.78873
243880_at	GOSR2	-2.82911	1.0015	-0.477933	-1.81585	-2.66426	-2.94451	-4.17812	-2.43457	-2.26642	1.78848
221567_at	NOL3	-0.95457	-1.1192	0.535518	-2.23271	-0.246515	-0.879776	-2.55423	-0.78336	-1.25291	1.78843
238562_at	UTP23	-4.37987	-1.8029	-1.12659	-1.58978	-2.66426	-3.8565	-2.74239	-3.36799	-2.91481	1.78823
234269_at	-	-4.37987	-4.48649	-1.95156	-3.74774	-4.22319	-3.25511	-3.8741	-2.21161	-3.73973	1.78817
206533_at	CHRNA5	-3.60773	-1.09345	-0.597407	-1.8523	-1.29244	-3.02097	-3.0092	-2.82206	-2.38545	1.78804
200684_s_at	UBE2L3	-0.327247	-0.109907	1.47423	0.409897	-1.05805	-0.544136	-0.0228258	-0.542127	-0.313485	1.78771
236032_at	-	-3.33555	-3.92866	-1.82658	-3.82704	-3.57111	-4.08605	-3.68072	-2.86987	-3.61414	1.78756
227280_s_at	CCNYL1	-1.41699	-4.74701	-0.750935	-1.20708	-2.08458	-3.97556	-3.16058	-1.17635	-2.53831	1.78737
216230_x_at	SMPD1	-4.14867	-1.88345	-0.943726	-2.95909	-1.22981	-2.59881	-2.32817	-3.96762	-2.7308	1.78707
244510_at	-	-3.60773	-3.4289	-2.22545	-4.57176	-3.49266	-3.81975	-4.77695	-4.38818	-4.01228	1.78682
218490_s_at	ZNF302	-2.60066	-2.28023	-0.213041	-4.06632	-0.447434	-4.26784	0.103599	-0.436293	-1.99931	1.78627
225407_at	MBP	-0.408611	-0.0834309	0.58357	-2.84469	0.591548	-1.17648	-3.08449	-1.4083	-1.20207	1.78564
235304_at	LOC100507486	-4.14867	-3.20606	-2.83599	-4.86896	-5.12434	-4.66942	-5.09599	-5.23694	-4.62148	1.78549
237341_at	-	-4.37987	-4.30087	-2.48086	-4.57176	-4.84794	-4.01256	-4.28326	-3.46157	-4.2654	1.78454
212820_at	DMXL2	-3.88338	0.942233	1.73361	0.51518	0.75585	-0.0473911	-0.327026	1.68904	-0.0507843	1.78439
231715_s_at	PYCR2	-2.82911	1.72127	2.75278	1.04129	1.73047	2.15324	2.39473	0.567639	0.968504	1.78427
214500_at	H2AFY	-3.88338	-0.594286	0.32567	-0.0551889	-0.199767	-2.73532	-1.45762	-1.28373	-1.45847	1.78414
244383_at	-	-1.85679	0.188872	0.545388	-0.807101	-1.17168	-1.96774	-2.27064	-0.78336	-1.23835	1.78374
225162_at	SH3D19	-4.37987	-4.30087	-2.77161	-5.062	-4.84794	-3.37005	-4.85857	-5.06651	-4.55512	1.7835
217523_at	CD44	-4.14867	-1.04415	-1.59912	-2.95909	-4.41413	-1.85549	-4.3935	-4.86021	-3.38218	1.78306
212837_at	FAM175B	1.21825	0.643086	2.4248	0.296665	0.649809	-0.159955	1.22458	0.621865	0.642044	1.78275
241936_x_at	-	-1.85679	-2.42881	-1.24315	-1.75195	-3.18987	-4.23543	-4.28326	-3.43073	-3.02527	1.78211
238339_x_at	LRIG1	-2.01791	-3.06897	-0.992873	-3.32312	-2.8512	-1.96774	-3.32466	-2.86987	-2.77478	1.78191
226317_at	PPP4R2	-2.82911	1.75989	1.59248	-1.11298	0.731935	-1.15261	0.893105	0.384772	-0.189286	1.78177
229334_at	RUFY3	-1.85679	0.418084	1.00931	-1.41927	-1.26079	-0.743877	0.690744	-1.22854	-0.771491	1.7808
1560797_s_at	LOC100507404	-4.14867	-4.48649	-2.53873	-3.90546	-4.59843	-3.54069	-4.49037	-5.06651	-4.31952	1.78079
212207_at	MED13L	0.0314056	-0.456324	0.48679	-2.73949	-1.52238	-2.62987	-1.84372	0.104927	-1.29364	1.78043
208953_at	LARP4B	-1.41699	0.453989	1.53791	0.133263	-0.109673	-1.87983	0.371033	0.75247	-0.242248	1.78016
234759_at	LOC100287497 /// LOC100287934	-3.88338	-2.18793	-0.845251	-0.997688	-1.66833	-3.57208	-1.38926	-4.679	-2.62538	1.78013
243963_at	-	-3.07528	-1.28056	-0.197708	-2.54559	-1.05805	-1.82767	-0.858097	-3.19143	-1.97667	1.77896
226184_at	FMNL2	-1.17063	-5.11007	0.781557	-2.07195	1.66955	1.28595	-0.188094	-1.39632	-0.997366	1.77892
204984_at	GPC4	-3.33555	-4.30087	-2.48086	-4.32385	-4.50642	-4.43202	-4.49037	-4.42708	-4.25945	1.77859
219759_at	ERAP2	0.65238	-3.06897	0.675587	-4.57176	-3.93818	1.17451	2.37094	-0.338241	-1.10276	1.77835
222509_s_at	ZNF672	-3.88338	-1.1192	-0.868957	-2.03295	-2.04158	-2.5314	-2.61464	-4.30638	-2.64707	1.77812
213868_s_at	DHRS7	-3.33555	-2.64657	-1.39525	-3.59575	-3.18987	-4.16196	-2.43613	-2.84744	-3.17332	1.77808
1557433_at	-	-2.01791	-2.64657	-1.39525	-3.01285	-4.41413	-2.84144	-3.8741	-3.39917	-3.17231	1.77706
1554155_at	MCPH1	-3.88338	-2.64657	-0.918571	-1.78308	-3.57111	-3.8565	-0.932154	-2.19565	-2.69549	1.77692
1557830_at	-	-2.01791	-1.72722	-0.496873	-3.07101	-2.66426	-2.27098	-2.4936	-1.67037	-2.27362	1.77675
237459_at	-	-3.07528	-2.2341	-1.21154	-3.90546	-2.8512	-3.89755	-2.67629	-2.27301	-2.98756	1.77602
224800_at	WDFY1	-2.60066	0.337925	1.44847	-0.27201	0.0795547	-1.5571	0.82589	0.895066	-0.327334	1.7758
242471_at	SRGAP2P2	-1.7008	0.136766	1.34016	-0.767484	-0.308861	-0.473608	0.218585	-0.150729	-0.435161	1.77532
217800_s_at	NDFIP1	-4.14867	1.55912	2.54964	0.904418	2.15477	2.09471	1.62609	1.23271	0.774737	1.7749
214476_at	TFF2	-2.82911	-3.2821	-1.71098	-3.82704	-3.93818	-3.89755	-3.16058	-3.46157	-3.48516	1.77418
214483_s_at	ARFIP1	-2.82911	-0.542023	-0.197708	-1.50383	-1.26079	-1.85549	-1.79938	-4.00923	-1.97141	1.7737
242245_at	-	-4.37987	-4.01832	-2.08162	-4.93704	-2.78729	-4.43202	-3.40597	-3.02546	-3.85514	1.77352
224699_s_at	ESYT2	0.163137	0.875691	2.30458	0.349027	2.04918	0.401595	0.674265	-0.790818	0.531725	1.77285
228728_at	CPED1	-4.75737	-3.58455	-2.71261	-4.1544	-4.50642	-4.696	-4.94333	-4.75298	-4.48501	1.7724
1557372_at	ATP6V1E2 /// FLJ41757	-4.37987	-3.00556	-2.03952	-3.45691	-3.65992	-3.54069	-4.59123	-4.04854	-3.81182	1.7723
229380_at	ILDR2	-1.06095	-2.37809	-0.821927	-4.2399	-1.45444	-3.81975	-3.97205	-1.22854	-2.59339	1.77146
219702_at	PLAC1	-2.82911	-2.42881	-1.04418	-3.59575	-3.57111	-2.33499	-1.35757	-3.59154	-2.81555	1.77137
1560832_at	-	-4.37987	-3.6665	-2.48086	-4.32385	-4.50642	-3.89755	-4.49037	-4.49817	-4.25182	1.77095
225123_at	SESN3	-2.82911	-0.0708136	0.739188	-1.33773	-4.03455	-3.61874	0.525422	4.16499	-1.02865	1.76784
205251_at	PER2	0.450307	-2.59101	0.639725	0.12305	-1.62822	-2.4972	-1.05995	-0.682117	-1.12645	1.76617
225396_at	RBBP4	-1.28977	-0.995651	0.128713	-2.14882	-1.55843	-2.88224	-2.43613	-0.150729	-1.63739	1.76611
216624_s_at	MLL	-3.60773	-2.37809	-0.496873	-1.06769	-0.902194	-1.04487	-2.87206	-3.96762	-2.26289	1.76602
201307_at	40787	1.6723	1.67937	2.42735	1.32215	-3.74897	1.29916	1.0552	1.35593	0.662163	1.76519
203473_at	SLCO2B1	-1.85679	-2.81895	-0.918571	-2.90058	-2.78729	-2.5314	-2.80727	-3.07986	-2.68316	1.76459
234299_s_at	NIN	-2.60066	-0.203212	0.368813	-2.07195	-0.584533	-2.80343	0.674265	-2.17661	-1.39516	1.76398
218967_s_at	PTER	-2.19688	1.9118	1.95741	1.76872	-0.293795	0.435574	0.38936	-0.659072	0.193672	1.76374
222020_s_at	LOC100653217 /// NTM	-4.37987	-4.48649	-2.13094	-4.2399	-4.7617	-1.31488	-4.28326	-3.79565	-3.89454	1.7636
207714_s_at	SERPINH1	-2.19688	-0.652796	0.48679	-0.465488	-1.59356	-0.0758923	-1.63984	-2.31261	-1.27672	1.76351
209201_x_at	CXCR4	-3.07528	1.15374	3.45341	3.28606	3.38836	3.34568	3.61857	0.113142	1.69004	1.76337
239650_at	NCKAP5	-4.14867	-5.23074	-3.25107	-5.23411	-5.24179	-4.72133	-5.35313	-5.17028	-5.01429	1.76322
235242_at	-	-0.176319	-1.22802	2.48312	2.19329	-0.670158	1.59597	-0.103429	3.4296	0.720135	1.76299
213423_x_at	TUSC3	-4.37987	-4.82739	-2.03952	-4.06632	-4.22319	0.390315	-4.68293	-4.82685	-3.80232	1.7628
244457_at	-	0.396498	-2.76615	-0.384035	-3.1359	-0.692809	-2.02462	-4.49037	-2.31261	-2.14656	1.76253
205996_s_at	AK2	-2.01791	0.374561	1.82718	0.904418	1.22371	-0.42378	0.28052	0.116733	0.0654642	1.76172
235150_at	SESN3	-3.33555	-1.8029	-0.750935	-2.73949	-4.22319	-3.6946	0.499834	-2.29061	-2.51236	1.76142
238026_at	RPL35A	-0.106315	-2.81895	0.266005	-1.8835	-2.33165	-1.29083	-1.32501	-0.711185	-1.49535	1.76135
238704_at	-	-2.82911	-3.2821	-0.992873	-2.07195	-3.93818	-4.01256	-1.56627	-1.57437	-2.75351	1.76063
211810_s_at	GALC	-2.82911	-2.37809	-1.33279	-4.1544	-4.31921	-3.09807	-0.906266	-3.96762	-3.09325	1.76046
216232_s_at	GCN1L1	-1.06095	0.157797	2.01438	0.358586	0.747713	0.617422	0.819087	0.146126	0.255111	1.75927
204372_s_at	KHSRP	-0.49129	-4.97485	1.79913	1.0887	1.06521	0.799676	0.601079	2.20171	0.0414628	1.75767
222642_s_at	TMEM33	-2.60066	-2.76615	0.666971	0.0237914	0.355265	-2.73532	0.756312	-0.666598	-1.09048	1.75745
228295_at	WDR59	-3.60773	-3.75556	-1.86939	-3.45691	-3.11433	-4.01256	-3.24094	-4.19755	-3.62651	1.75712
1553422_s_at	RBFOX1	-4.14867	-3.84146	-1.91097	-3.66971	-3.74897	-3.21471	-3.68072	-3.36799	-3.66746	1.75649
1555137_a_at	FGD6	-4.58504	-3.1412	-2.22545	-4.49208	-2.78729	-3.6946	-4.28326	-4.8901	-3.98194	1.75648
1569476_at	DKFZP434L187	-4.37987	-4.30087	-2.83599	-5.00193	-4.41413	-3.89755	-5.02157	-5.13079	-4.59239	1.75639
226066_at	MITF	-3.88338	-4.66241	-1.01873	-2.1112	-4.7617	-3.8565	-0.264023	0.124683	-2.7735	1.75477
241682_at	KLHL23	-2.82911	1.56389	1.39071	0.459292	0.872123	-1.87983	0.859375	-1.58854	-0.363257	1.75397
223422_s_at	ARHGAP24	1.33694	-4.20296	-0.439637	-1.15879	-3.93818	-0.0200439	-3.78019	-3.59154	-2.19354	1.7539
233819_s_at	LTN1	-3.60773	-1.55515	-0.750935	-1.41927	-1.78469	-2.17737	-4.49037	-2.49789	-2.50464	1.7537
223235_s_at	SMOC2	-3.33555	-4.74701	-2.59834	-4.06632	-4.84794	-4.66942	-4.49037	-4.30638	-4.35185	1.75351
210665_at	TFPI	-4.37987	-4.48649	-2.96564	-5.17676	-4.84794	-4.08605	-5.02157	-5.03265	-4.71876	1.75312
243857_at	MORF4L2	-3.60773	-2.05075	-0.619291	-1.6857	-0.394382	-2.84144	-1.97523	-4.04854	-2.37197	1.75268
203845_at	KAT2B	-4.14867	-0.947511	-0.330231	-3.25757	-1.38984	-2.4972	-1.6029	-0.735444	-2.08273	1.7525
228619_x_at	TIPRL	-3.60773	-1.36827	-0.0610641	-2.54559	-1.42246	-1.77383	-0.294481	-1.68209	-1.81349	1.75243
229540_at	RBPJ	-2.82911	-2.70324	-1.42947	-2.95909	-3.93818	-3.81975	-2.4936	-3.52549	-3.18121	1.75174
236006_s_at	AKAP10	-1.7008	-1.52233	-0.150785	-1.30982	-0.692809	-4.26784	-2.74239	-1.07728	-1.90189	1.75111
214693_x_at	LOC100506032 /// NBPF10	-2.60066	2.14004	2.74196	2.23594	2.83097	2.51023	1.37359	-1.54765	0.99178	1.75018
209884_s_at	SLC4A7	-3.60773	-0.835434	0.822359	1.67804	0.0795547	-2.36398	-1.88567	0.441724	-0.927642	1.75
235683_at	SESN3	-4.14867	-1.88345	-0.279129	-1.8523	-4.99112	-4.4034	1.0013	2.07633	-2.02876	1.74963
213107_at	TNIK	-4.14867	-3.58455	-0.821927	-0.360091	-3.04342	-1.48561	-2.12086	-3.24826	-2.57021	1.74828
211071_s_at	MLLT11	0.502576	2.98828	2.19031	-3.52391	-1.143	3.181	2.05939	-0.968421	0.442271	1.74804
211656_x_at	HLA-DQB1 /// LOC100293977	-1.7008	2.89502	2.71683	3.37923	1.22371	-1.74319	1.47676	1.25624	0.969567	1.74726
218228_s_at	TNKS2	-2.82911	0.774137	1.20284	0.304871	-0.0536847	-2.42869	1.86849	-1.44603	-0.544288	1.74713
234975_at	GSPT1	-4.37987	-1.06727	-0.421429	-1.53269	-0.902194	-2.66617	-1.0073	-3.62169	-2.16817	1.74674
217294_s_at	ENO1	-2.82911	5.45593	5.48785	5.25263	4.87275	5.7586	4.46246	3.21548	3.74125	1.7466
238823_at	FMNL3	-1.28977	-3.84146	-1.27192	-3.59575	-3.33743	-1.94129	-3.78019	-3.34158	-3.01821	1.74629
221858_at	TBC1D12	0.224151	-4.82739	-0.366511	-1.65431	-2.97515	-2.5314	-2.06914	-0.951189	-2.11206	1.74555
210038_at	PRKCQ	-3.33555	-3.58455	-1.15498	-1.56158	-0.902194	-2.17737	-4.3935	-4.34466	-2.89991	1.74494
210875_s_at	ZEB1	-4.58504	-0.230771	-0.120636	-0.616488	-1.91146	-3.93327	-0.932154	-0.847235	-1.8652	1.74457
232307_at	-	0.827939	-1.14587	0.178993	-3.32312	-1.55843	-2.76904	-2.12086	-0.863852	-1.56475	1.74374
232852_at	-	-3.33555	-4.30087	-2.03952	-4.2399	-4.22319	-2.02462	-4.49037	-3.86707	-3.78308	1.74356
209123_at	QDPR	0.65238	1.1055	1.84357	-3.82704	1.37018	1.10693	-0.430991	0.723514	0.100068	1.7435
242031_at	-	-3.60773	-3.92866	-2.77161	-4.86896	-4.7617	-4.20331	-5.16794	-5.06651	-4.51497	1.74336
216531_at	MBTPS2 /// YY2	-1.7008	-2.87895	-0.706854	-1.11298	-3.18987	-2.36398	-2.37939	-3.52549	-2.45021	1.74336
234984_at	NEDD1	1.21825	0.948227	2.12846	-0.330394	0.312791	-1.63825	0.508608	1.67771	0.385276	1.74319
231075_x_at	RAPH1	-3.60773	-2.2341	-0.576795	-1.99624	-1.91146	-2.4972	-1.63984	-2.35151	-2.31973	1.74293
204484_at	PIK3C2B	1.18745	-0.924229	1.81487	-1.47314	-1.00463	1.42588	0.879302	0.415232	0.0722661	1.74261
205376_at	INPP4B	-2.39118	-4.82739	-1.95156	0.112374	-5.05852	-3.3319	-5.23041	-5.13079	-3.69397	1.74241
212794_s_at	KIAA1033	-3.33555	0.948227	1.82718	0.671581	1.30128	0.657682	1.28324	-0.932922	0.0847921	1.74239
223690_at	LTBP2	-3.33555	-3.4289	-1.67293	-3.82704	-3.84321	-3.09807	-3.8741	-2.49789	-3.41497	1.74204
212796_s_at	TBC1D2B	1.41742	0.0609469	1.56784	-0.0672745	0.73953	-0.294375	-2.4936	-0.576516	-0.17341	1.74125
225204_at	PPTC7	1.6723	2.48456	3.76181	2.33935	2.63216	2.149	1.71823	1.15007	2.02081	1.741
201831_s_at	USO1	-2.82911	1.87133	1.99624	1.58311	1.24725	1.72118	0.65028	-2.45234	0.255957	1.74028
233413_at	-	-4.14867	-5.16987	-3.10431	-5.28378	-4.92008	-4.4034	-5.02157	-4.96254	-4.84427	1.73996
234997_x_at	-	-2.82911	-0.750376	1.24085	-1.06769	0.344514	-0.117151	-1.42222	2.35085	-0.49874	1.73959
1553423_a_at	SLFN13	-4.37987	-4.74701	-2.48086	-4.32385	-3.41284	-3.97556	-3.8741	-4.82685	-4.22001	1.73915
1564424_at	-	-3.33555	-3.00556	-1.49335	-3.52391	-1.7422	-2.59881	-4.076	-4.34466	-3.23238	1.73903
226651_at	HOMER1	-3.07528	-2.2341	-0.0476927	-2.14882	-1.29244	-1.00155	-2.21622	-0.535535	-1.78628	1.73859
204335_at	CCDC94	0.502576	-1.04415	1.11366	-0.975777	-0.153313	-0.762386	-0.680051	-1.26028	-0.624769	1.73843
[truncated: 52,614 more rows]
